# Supplementary material for: Assessing Restricted and Repetitive Behaviours in Online-Sampled Autistic and Non-autistic Individuals: Factor Structure of the Repetitive Behaviours Questionnaire for Adults (RBQ-2A)
Source: J Autism Dev Disord. 2023 Apr 13;54(6):2138–47. doi: 10.1007/s10803-023-05977-w (PMC11142953; doi:10.1007/s10803-023-05977-w)
Supplement: Supplementary file 1 — Supplementary file1 (XLSX 279 kb) [file 10803_2023_5977_MOESM1_ESM.xlsx]

## Sheet: Study1 Data
ID	Duration	Ethnicity (1 = Aboriginal or Torres Strait Islander; 2 = Australian; 3 = British; 4 = Chinese; 5 = European (Mainland); 6 = European (Eastern); 7 = Maori; 8 = Vietnamese; 9 = Other)	Ethnicity (1 = Aboriginal or Torres Strait Islander; 2 = Australian; 3 = British; 4 = Chinese; 5 = European (Mainland); 6 = European (Eastern); 7 = Maori; 8 = Vietnamese; 9 = Other)	Ethnicity (1 = Aboriginal or Torres Strait Islander; 2 = Australian; 3 = British; 4 = Chinese; 5 = European (Mainland); 6 = European (Eastern); 7 = Maori; 8 = Vietnamese; 9 = Other)	Ethnicity (1 = Aboriginal or Torres Strait Islander; 2 = Australian; 3 = British; 4 = Chinese; 5 = European (Mainland); 6 = European (Eastern); 7 = Maori; 8 = Vietnamese; 9 = Other)	Ethnicity_other	Age	Sex	AQ1	AQ2	AQ3	AQ4	AQ5	AQ6	AQ7	AQ8	AQ9	AQ10	AQ11	AQ12	AQ13	AQ14	AQ15	AQ16	AQ17	AQ18	AQ19	AQ20	AQ21	AQ22	AQ23	AQ24	AQ25	AQ26	AQ27	AQ28	AQ29	AQ30	AQ31	AQ32	AQ33	AQ34	AQ35	AQ36	AQ37	AQ38	AQ39	AQ40	AQ41
29456	4076	9				afghan	30	2	2	2	1	2	1	3	4	1	2	3	2	2	3	2	3	2	2	3	3	3	3	2	2	2	3	3	2	2	2	4	2	2	3	2	3	2	2	2	2	2	3
27449	1633	9				African	18	1	1	2	1	2	3	1	4	1	3	1	2	2	4	2	1	2	1	3	2	3	3	3	2	1	3	3	2	2	2	4	1	2	3	1	3	2	2	2	3	2	3
29447	4388	9				African	17	1	1	2	2	3	1	1	4	3	4	1	1	1	3	3	1	2	1	3	3	3	3	4	2	4	2	4	4	4	4	3	1	1	1	1	3	1	1	1	3	4	1
28971	2732	2	9			African-American	20	1	2	2	2	3	2	3	4	3	3	2	3	2	3	2	2	3	3	4	3	3	2	1	2	2	2	1	2	2	3	3	3	2	2	3	3	2	3	3	4	2	3
27621	8337	9				Asian	19	2	3	3	1	3	3	3	2	1	4	1	1	1	2	3	2	3	1	4	4	4	3	4	4	3	2	2	2	1	2	3	1	2	2	2	2	2	2	1	3	2	4
27237	3320	3	9			British and Israeli (Jewish)	18	2	2	2	1	3	2	2	4	1	2	2	2	1	3	1	3	2	1	3	3	3	3	3	2	3	3	3	1	2	2	3	2	2	3	2	3	1	3	2	2	1	3
27281	1998	9				Burmese	18	2	1	3	3	2	2	4	3	1	4	1	3	2	4	3	1	2	2	3	4	4	4	2	3	1	1	2	1	3	4	4	2	2	4	1	4	2	3	3	4	1	3
27426	175623	5	9			Burmese	18	2	2	1	1	1	1	1	3	2	1	2	4	2	1	1	4	1	3	4	1	3	4	1	1	2	4	1	2	3	4	4	2	2	3	3	3	2	2	4	3	3	2
27766	2415	2	9			Egyptian	18	2	1	3	2	2	1	2	3	3	3	3	2	1	4	3	1	3	1	2	4	4	4	4	4	1	2	4	1	3	3	3	1	3	2	1	3	1	3	1	1	2	4
30197	2944	9				Ethiopian	20	2	2	2	2	1	3	3	4	1	4	1	2	3	4	3	1	2	1	3	4	3	4	3	2	1	2	3	1	1	1	4	1	3	4	2	2	1	1	1	3	2	4
27091	5199	9				Eurasian	23	2	2	3	3	2	1	1	3	3	3	1	1	1	3	2	1	2	2	1	1	4	1	4	1	2	4	3	1	3	4	4	1	1	2	1	2	1	2	2	2	4	1
27217	2329	4	9			Eurasian	18	1	2	2	1	2	2	2	3	1	2	2	3	2	4	2	2	2	2	3	2	2	4	2	2	1	3	1	2	2	2	3	2	2	3	2	3	2	3	3	2	4	3
27559	1788	9				Eurasian	18	2	2	2	2	3	2	2	3	2	3	2	2	2	2	2	3	2	2	3	3	4	3	2	3	3	2	3	2	2	2	3	3	2	2	2	4	2	2	2	2	2	1
26906	1070	9				Filipino	18	2	2	2	2	1	4	4	4	2	4	2	3	2	2	4	2	2	1	3	3	4	3	2	2	3	1	2	2	2	3	3	1	3	2	1	1	3	3	1	3	1	3
27480	5036	9				Filipino	20	2	2	2	3	3	3	3	4	2	3	3	4	3	1	3	2	3	3	3	3	3	4	1	3	3	3	1	2	2	3	2	2	2	3	3	3	3	3	3	3	3	3
27627	1247	9				filipino	20	2	4	3	1	2	3	3	3	2	3	4	4	4	1	2	3	1	4	2	3	2	4	1	2	2	2	2	2	3	1	1	1	2	1	2	2	2	1	4	3	1	4
29469	461	9				Filipino	18	2	3	3	3	3	3	3	3	3	3	3	3	3	3	3	3	3	3	3	3	3	3	3	3	3	3	3	3	3	3	3	3	3	3	3	3	3	3	3	3	3	3
29917	1972	1	9			Filipino	22	2	2	3	2	4	4	3	4	1	3	2	2	3	3	2	2	3	2	3	4	4	4	3	2	3	1	2	2	2	3	3	2	2	3	2	3	2	2	2	3	2	3
26891	2023	9				Indian	18	2	2	2	3	3	1	2	4	2	3	1	2	1	2	2	2	3	1	4	2	3	3	3	2	1	2	4	1	2	3	4	1	2	3	1	3	1	1	2	4	1	2
27200	2244	2	9			Indian	19	1	2	1	1	2	2	3	2	2	3	2	3	1	2	1	1	2	1	4	4	4	4	1	2	1	2	1	1	1	2	3	2	3	2	2	2	2	3	3	3	1	3
27202	2217	9				Indian	19	2	2	3	2	2	2	3	4	2	3	3	2	1	4	3	1	2	2	3	3	3	4	3	1	3	2	1	2	2	4	4	1	2	3	2	3	2	3	2	1	3	4
27233	2128	2	9			Indian	18	1	4	1	2	2	2	4	4	1	4	1	4	2	1	2	3	1	4	4	4	4	4	1	2	1	4	1	1	4	3	4	1	2	4	4	4	1	2	1	1	2	4
27318	989	9				Indian	21	2	3	2	1	4	4	2	4	1	3	4	4	2	1	3	4	3	4	4	3	4	4	1	4	3	2	2	3	2	4	3	2	1	3	2	3	2	2	4	4	1	2
27336	788	9				indian	20	1	3	2	3	1	3	1	3	2	2	2	1	1	2	3	2	2	1	2	3	3	3	3	2	1	4	3	2	2	3	3	2	3	3	3	3	2	1	1	3	3	1
27580	1925	9				Indian	18	2	4	1	1	3	2	2	3	1	4	3	4	1	1	3	2	2	2	2	2	4	4	2	2	1	4	2	2	3	4	1	2	1	4	3	2	2	1	2	4	3	4
27608	1129	9				Indian	18	2	2	3	2	3	1	2	4	1	2	2	3	1	2	2	1	3	1	4	3	4	4	3	2	1	2	3	2	3	4	3	1	2	4	2	3	2	2	2	3	1	4
27700	1248	2	9			Indian	18	1	1	2	1	3	3	3	4	1	3	1	2	2	3	1	1	2	1	4	3	3	4	2	3	2	3	4	2	2	3	4	1	2	4	3	4	2	3	2	3	1	3
28957	2985	2	9			Indian	19	2	2	2	1	1	1	1	4	2	3	2	4	1	1	3	1	1	2	2	2	3	2	1	1	1	4	2	2	1	2	3	2	3	3	2	2	2	4	3	4	1	1
29428	1136	9				Indian	22	1	3	2	1	2	2	1	4	1	3	1	2	1	2	3	3	2	2	3	3	3	3	3	2	2	3	4	1	3	3	2	1	3	2	3	3	2	3	2	3	2	3
29093	5789	9				Indian	20	2	3	3	1	1	2	3	4	1	2	2	3	2	3	3	2	2	2	4	3	3	3	2	2	3	3	2	3	3	4	3	1	2	3	1	2	2	3	2	3	1	3
29176	3316	9				Indian	19	1	2	4	1	3	4	2	4	2	4	4	1	2	3	4	1	4	1	3	2	3	4	4	2	2	2	4	1	2	4	4	4	1	4	2	4	1	1	1	4	1	2
29880	1154	9				indian	19	2	3	2	1	1	1	3	4	1	2	3	3	1	1	1	1	2	3	4	3	4	2	3	4	4	1	2	1	4	1	4	1	2	2	3	1	1	3	3	1	2	3
26890	2203	9				Indonesian	18	2	3	2	2	2	1	2	4	2	3	1	3	2	2	1	2	3	4	2	3	4	4	2	2	2	3	2	1	2	3	4	1	3	2	2	2	1	2	4	3	2	3
27773	1609	9				Indonesian	20	2	2	3	1	1	1	1	4	1	3	3	1	1	4	1	1	1	1	2	2	4	4	4	1	1	2	4	1	1	3	4	1	3	2	1	3	1	4	1	1	1	3
27500	1262	9				Japanese	20	2	3	2	1	1	1	2	3	1	4	2	4	2	1	1	3	2	2	3	4	3	4	1	2	3	2	1	2	2	2	3	1	3	1	2	2	3	2	4	4	2	2
29557	1079	6	9			Korean	18	2	2	4	1	4	2	1	2	1	4	1	1	1	4	1	2	2	2	2	3	3	4	4	2	2	1	4	2	3	3	3	2	1	4	1	4	3	2	1	3	2	4
29873	1194	1	9			Latin	18	2	2	1	1	2	1	1	4	2	1	1	3	1	4	3	1	4	4	4	2	3	1	2	1	1	4	1	1	4	4	4	1	3	4	3	2	1	3	4	4	4	4
26880	812	4	9			Malaysian	20	2	4	2	1	1	1	1	3	1	1	1	4	1	1	1	3	2	2	4	1	1	4	2	1	1	2	1	1	4	4	2	1	1	3	2	3	2	2	3	2	2	1
27562	1440	4	9			Malaysian	19	2	1	2	2	2	4	4	3	2	4	4	4	4	1	4	1	3	4	3	4	3	4	2	4	2	3	1	2	3	1	3	3	4	4	4	2	2	3	4	2	4	4
27768	2253	9				Malaysian	18	1	2	2	1	2	1	2	3	4	2	3	2	2	1	1	2	3	2	2	3	2	4	2	2	3	1	2	1	3	1	3	2	3	3	2	2	2	2	2	2	1	3
29546	4496	1	2	9		Malaysian	22	1	1	2	1	2	2	3	4	1	1	1	1	3	3	2	1	1	2	4	2	4	4	4	2	2	3	4	1	1	4	3	1	2	4	1	4	1	1	1	2	1	4
29949	1479	9				Malaysian	20	1	3	1	3	3	3	1	3	3	3	3	2	3	1	2	3	3	3	4	2	3	3	3	2	3	3	2	2	3	2	2	2	3	3	2	3	3	3	3	3	2	3
27413	1875	9				Malaysian Indian	22	2	2	4	1	2	2	4	4	1	4	1	1	2	2	1	1	2	2	4	4	4	4	2	2	3	1	3	1	3	4	4	1	1	4	1	3	2	1	1	4	1	4
26868	1582	2	9			Mauritian	18	1	2	2	1	3	2	4	4	2	4	3	2	2	4	2	3	4	2	1	4	3	4	1	2	4	1	2	3	2	2	3	3	3	2	3	1	3	1	2	4	2	3
27495	551	9				Mauritian	18	1	1	2	1	2	1	2	2	2	1	4	1	2	2	2	3	1	1	3	3	3	1	3	2	2	2	1	3	2	3	1	1	1	2	3	2	1	3	3	2	2	1
27327	4762	9				Middle eastern	21	2	4	1	3	2	2	2	3	2	4	1	3	4	1	4	2	1	4	3	4	2	3	2	3	1	4	2	4	4	1	3	2	3	2	1	4	3	1	3	3	1	1
27063	1125	9				Mixed	18	2	2	3	2	4	4	4	4	2	4	2	2	3	4	3	1	4	2	3	4	3	3	3	4	1	1	3	2	2	2	3	4	2	4	1	4	2	2	2	4	2	4
27724	2771	5	9			Nepalese	18	2	3	2	2	3	2	2	3	2	2	2	3	2	3	4	2	3	2	4	2	3	3	2	2	3	3	2	2	2	3	3	2	2	3	2	3	3	2	3	4	2	2
27224	1394	2	4	9		New Zealand	17	2	1	3	2	3	3	4	4	2	2	4	4	2	2	4	2	2	2	2	2	4	4	2	3	2	3	2	3	2	1	1	2	3	4	1	1	2	4	3	3	1	4
29006	2329	9				New Zealand	20	2	3	1	3	2	1	2	4	1	3	1	2	2	4	2	1	2	2	3	4	3	3	3	2	2	4	3	1	2	2	3	1	2	4	3	3	1	2	2	4	2	4
27554	1349	2	5	9		Nonya	18	1	1	3	1	2	4	1	4	3	3	3	1	1	4	4	2	2	2	3	2	4	4	2	2	1	1	2	1	2	4	4	1	1	4	1	4	2	3	1	3	2	3
26884	1069	2	9			northern irish	25	2	2	1	1	1	1	1	4	1	2	1	2	1	1	1	1	3	2	3	3	4	4	2	1	4	3	3	1	1	3	4	3	1	1	3	4	1	1	2	4	1	2
27667	1144	9				Pakistan	19	1	3	3	2	3	4	2	4	3	4	1	1	2	4	2	2	2	1	2	3	4	2	4	2	1	2	2	1	2	3	4	2	2	3	2	3	2	2	1	1	2	3
29566	1844	9				Papua New Guinean	18	2	3	3	2	2	1	2	4	1	4	1	4	2	4	2	3	2	3	3	4	4	4	1	2	3	1	3	1	3	3	3	3	1	4	2	4	4	4	1	4	2	4
27616	1213	2	3	9		Papuan	18	2	1	2	2	1	2	3	4	1	3	2	2	2	2	3	2	3	2	3	2	4	4	2	2	2	1	1	2	2	2	4	1	2	2	2	3	2	2	2	3	2	4
29015	520	9				persian	23	1	3	3	3	3	3	2	2	3	3	3	3	3	3	3	3	3	3	3	3	3	3	3	3	3	3	3	3	3	3	3	3	3	3	3	3	3	3	3	3	4	3
29182	1101	9				Persian	19	2	2	2	2	1	2	3	3	2	3	2	2	2	2	3	2	2	2	3	3	2	2	3	3	2	2	2	2	2	1	2	2	1	2	1	4	2	2	3	3	1	4
26901	1888	9				Singaporean	22	2	1	2	3	4	2	2	4	3	3	2	3	1	3	4	1	1	2	4	3	3	2	4	2	1	4	2	1	3	3	4	1	1	4	1	3	1	3	3	3	3	2
29122	760	9				Sinhalese, Indian.	19	1	1	1	3	3	3	3	3	3	3	3	3	3	2	2	3	3	2	3	2	3	3	3	3	3	3	3	3	3	3	3	3	3	3	3	3	3	3	3	3	3	3
26882	852	9				South African	19	1	1	2	2	3	4	4	4	2	4	3	3	4	4	4	2	3	4	4	4	4	3	3	4	3	1	3	1	1	3	2	2	2	4	3	4	2	2	2	4	4	4
27296	1178	9				South African	18	2	2	2	2	3	2	1	4	2	2	2	3	1	1	3	2	2	3	4	2	3	3	1	1	1	2	1	1	3	4	4	2	2	3	3	3	2	3	3	3	3	3
27837	1285	9				South African	19	2	1	2	1	3	3	2	4	1	4	2	1	3	4	2	1	3	1	3	4	3	4	4	3	1	2	3	2	2	2	2	2	2	2	2	3	3	2	1	3	1	3
29844	2114	2	9			South African	19	2	1	2	2	3	2	3	4	1	3	4	2	2	4	3	1	2	1	4	4	3	4	2	2	1	2	1	3	3	2	4	1	2	3	1	2	2	2	2	2	1	3
27314	1215	3	9			South American	19	2	2	3	3	3	2	2	3	3	3	1	1	3	3	4	1	2	1	3	4	4	4	2	2	3	1	3	1	1	1	4	1	1	4	1	4	2	1	2	2	1	3
27369	1303	9				South Asian (nepal)	18	1	2	3	2	2	2	1	3	2	4	1	1	1	1	3	4	1	1	2	1	4	4	2	2	4	4	3	2	1	4	3	1	3	3	1	4	1	1	1	1	1	1
27263	965	4	9			south east asian	20	2	2	2	2	1	1	3	3	3	3	2	2	2	3	2	2	3	2	3	4	2	2	2	3	1	3	3	2	2	3	3	2	2	1	2	2	2	3	2	2	2	1
29806	1403	2	9			South East Asian	19	2	2	2	1	2	3	3	3	2	3	1	1	3	2	2	2	3	2	2	3	4	4	3	3	2	3	3	1	3	2	2	2	2	3	2	4	1	2	2	3	2	4
26863	16705	9				South Korean	17	2	1	2	1	1	2	2	4	1	3	2	3	2	1	1	2	1	2	3	3	3	4	2	2	2	3	1	2	2	3	3	1	4	4	1	3	3	3	2	3	2	4
27068	1494	9				Sri Lankan	17	2	3	2	3	3	2	1	2	4	2	2	2	1	1	2	2	1	2	4	4	1	4	3	2	3	2	2	2	3	2	4	2	2	3	4	2	2	2	2	3	2	4
27625	2573	9				Sri Lankan	19	2	3	2	1	1	2	1	4	2	2	3	4	2	4	1	2	4	4	1	2	4	4	3	2	1	3	3	1	3	4	1	1	3	2	3	4	1	4	4	2	1	2
29937	1022	9				Sri Lankan	18	2	3	1	4	2	4	2	4	1	4	4	2	1	4	4	2	2	2	2	4	4	4	4	1	2	4	3	1	2	3	4	1	3	2	2	3	2	3	2	1	4	4
29452	2423	9				Sri Lankan	18	1	2	3	1	3	2	3	4	1	4	1	2	2	4	2	1	2	2	3	4	4	4	4	3	2	1	3	1	4	2	4	2	3	4	1	4	1	3	2	4	4	4
27805	936	9				Sudanese	18	2	4	2	2	2	2	2	4	2	2	2	2	2	1	2	2	2	2	2	3	2	3	2	2	2	2	2	2	2	2	3	2	3	2	2	2	2	2	3	2	2	3
26985	1046	2	5	9		Thai	19	2	2	2	1	3	2	4	4	2	3	3	2	2	4	2	2	2	2	3	3	3	3	2	3	2	4	2	2	3	3	3	2	2	3	2	2	2	2	1	3	2	3
27273	1694	2	9			Thai	19	1	2	2	2	2	4	1	4	1	3	1	2	2	1	2	3	1	2	4	4	4	3	2	2	3	4	2	2	3	4	2	2	2	3	2	4	2	2	3	3	2	4
29884	2095	9				Thai	23	2	3	2	1	1	2	2	2	1	2	1	2	2	3	3	4	2	2	2	2	4	3	2	2	2	3	2	2	3	2	3	2	3	2	4	1	1	3	3	1	1	2
27245	2614	9				Turkish	19	1	2	3	2	3	2	2	4	2	4	2	2	1	3	2	2	3	2	3	4	3	4	2	2	2	2	3	2	2	2	2	2	3	3	2	4	2	3	2	4	1	3
27376	1007	9				West Indian	21	1	2	2	1	1	2	2	1	1	3	3	4	2	3	1	3	1	3	4	2	2	4	1	2	4	3	1	3	3	1	3	1	4	3	3	2	4	4	4	2	1	3
27431	1434	9				Zimbabwean	18	2	2	3	1	2	1	4	2	1	4	1	2	2	4	1	1	3	1	4	4	4	4	2	3	1	1	4	1	2	3	4	1	1	4	2	4	4	1	2	4	1	2
26857	1460	2					19	1	2	2	2	3	3	2	4	2	4	3	2	3	3	2	2	4	2	4	4	3	3	3	3	2	2	2	3	2	3	2	3	2	4	2	3	3	2	2	3	1	3
26860	1664	2					25	1	3	1	1	2	1	1	4	1	1	1	3	1	1	1	4	2	2	3	1	4	4	2	1	3	4	3	1	3	4	4	1	2	2	4	3	1	3	2	2	1	1
26876	742	2	6				19	2	2	3	3	2	1	2	3	2	3	1	2	2	3	2	2	2	2	3	3	3	3	3	3	2	2	2	1	3	2	4	1	1	2	2	4	1	2	2	3	3	4
26888	1219	2	5				18	2	2	1	2	2	2	2	3	1	3	2	1	2	4	2	2	2	2	3	3	3	3	3	2	3	4	3	2	2	3	4	2	2	2	1	4	2	3	2	3	2	3
26892	5139	5					19	2	2	3	4	2	1	4	2	1	3	2	3	1	3	1	2	2	1	1	3	4	4	4	2	2	1	3	1	2	1	1	1	1	2	1	3	2	2	1	2	3	3
26899	1656	2	5				18	1	3	3	2	4	4	4	4	1	4	4	2	4	4	2	2	3	2	4	4	4	4	2	2	3	3	4	1	2	2	3	1	3	3	1	4	2	3	2	4	1	4
26909	2338	2					18	1	3	2	1	2	3	3	4	2	4	2	1	2	4	3	2	1	1	3	1	3	4	3	2	3	1	3	1	2	1	3	2	3	2	2	4	2	1	1	2	1	4
26919	1279	2					19	2	3	1	3	2	2	2	2	3	3	3	4	2	4	4	3	3	4	2	2	2	1	2	2	2	4	1	2	3	2	2	2	2	1	3	2	3	3	4	1	4	3
26934	977	2	3				18	2	2	4	1	3	4	3	4	1	4	1	3	4	2	4	1	4	2	4	4	3	4	3	3	3	1	3	4	3	4	3	2	1	3	2	1	3	1	3	4	2	4
26942	1913	2	5				18	2	4	2	2	1	3	3	4	2	4	3	3	3	3	3	1	2	2	1	4	3	4	2	2	2	3	2	2	3	2	2	1	2	3	2	2	2	3	3	2	1	2
26945	1149	2					21	1	2	2	2	2	2	3	2	2	3	2	2	1	3	1	1	2	2	3	2	3	1	4	2	2	3	2	1	3	2	2	1	2	3	1	4	2	2	2	4	1	2
26947	777	2					18	2	2	2	2	2	3	1	3	2	1	2	2	2	2	2	3	2	2	1	1	3	4	3	1	2	2	3	3	2	3	3	2	2	3	2	4	2	3	2	2	2	2
26964	1265	2	3				21	2	2	2	1	1	1	3	3	1	3	2	4	2	1	2	3	3	4	3	4	4	4	2	2	3	2	1	2	3	1	3	2	3	2	3	3	3	2	4	2	2	2
26966	15148	5					19	2	1	4	1	4	3	2	3	2	4	1	3	2	4	2	1	2	3	4	2	4	4	3	1	1	2	2	1	2	4	3	1	1	3	2	3	1	1	3	4	2	4
26967	896	4					21	1	1	2	3	3	3	4	3	2	2	3	4	3	2	3	2	2	3	2	3	3	4	2	3	2	3	1	2	2	3	2	3	2	3	2	2	4	3	3	3	2	3
26969	4764	5					18	1	1	2	4	2	4	3	4	4	3	2	1	3	4	3	2	2	2	3	3	2	2	4	2	1	2	2	3	2	1	3	1	3	3	1	4	2	3	2	3	1	1
26973	2076	2					18	2	1	2	3	2	2	4	3	3	4	2	2	3	4	4	2	3	2	4	4	2	3	3	3	2	2	3	2	3	1	3	2	3	4	2	3	2	3	2	2	2	3
26987	1262	2					19	1	2	4	1	2	2	1	3	1	3	2	1	1	3	1	3	3	2	4	2	4	4	3	2	1	2	2	2	2	3	4	2	3	2	2	4	1	2	2	3	1	3
26992	999	4					18	1	2	2	2	1	1	2	4	2	3	2	3	1	3	2	2	2	2	3	1	3	3	3	2	1	2	2	2	3	3	3	2	2	3	2	4	3	2	2	4	3	3
27011	882	4					21	2	2	3	1	1	1	1	1	1	2	1	2	1	2	2	2	3	3	3	3	4	3	2	2	3	2	2	1	3	3	4	2	2	2	2	2	1	2	3	3	2	2
27014	1242	2					19	2	2	2	3	1	1	3	4	2	3	4	3	3	2	4	3	3	3	3	2	3	3	2	2	3	3	3	3	3	3	3	2	3	4	2	3	2	4	2	4	2	3
27017	1026	4					18	1	1	2	1	2	2	1	3	1	3	2	3	1	1	3	2	3	2	2	3	2	3	2	2	2	2	2	2	3	2	2	2	1	2	1	2	2	2	2	3	3	1
27022	954	2					26	2	4	1	1	1	1	1	2	1	2	4	4	1	1	4	4	2	4	2	2	2	3	1	1	2	3	2	3	3	4	4	3	3	2	4	2	4	3	4	2	4	2
27023	1562	2					21	2	4	2	2	2	2	2	3	1	2	3	4	2	1	2	4	2	3	4	2	3	4	1	2	3	4	1	3	3	3	3	2	2	2	2	3	2	3	4	4	2	3
27027	1429	2					18	2	2	2	3	3	3	3	3	1	2	1	2	2	3	2	2	3	2	3	4	4	4	4	3	3	4	4	1	2	3	4	1	2	4	2	2	1	1	1	1	1	4
27029	1239	2					18	2	3	3	2	3	2	3	4	2	4	2	2	3	4	2	1	2	2	3	4	4	4	4	2	2	1	2	2	2	3	3	2	2	3	2	3	2	2	2	3	1	4
27032	1646	2					29	1	1	3	2	2	1	3	2	2	3	1	2	2	3	2	2	1	2	2	3	4	3	2	2	2	2	4	1	2	1	3	2	2	3	2	4	2	2	2	3	2	2
27033	1015	2					19	2	3	2	1	2	3	2	4	1	4	2	1	2	3	2	1	2	2	3	4	4	4	3	3	2	2	4	1	2	3	3	1	2	3	2	2	1	1	2	3	2	3
27038	1160	2	3				18	2	1	1	3	2	3	1	4	2	1	1	3	1	4	1	1	2	1	2	1	3	4	1	1	1	1	2	1	1	4	3	3	2	3	1	2	2	4	1	1	1	4
27039	2721	2					20	1	2	3	1	1	2	1	4	2	4	3	4	4	4	1	4	4	4	4	3	4	1	1	2	1	2	1	2	2	1	4	1	2	4	1	3	2	4	4	3	2	4
27040	9356	5					18	2	3	2	1	1	2	3	4	1	3	2	3	2	3	1	3	2	3	2	3	4	4	2	2	1	3	2	1	3	2	3	1	2	4	3	3	2	3	3	2	1	2
27043	1280	2					21	2	2	3	2	3	3	4	4	2	4	2	1	3	3	2	1	3	1	2	4	4	3	3	4	2	2	3	2	2	4	2	1	2	3	1	3	2	2	1	1	1	3
27046	1113	2					18	2	3	1	1	1	1	1	4	1	2	1	2	1	4	1	3	2	2	4	3	4	4	2	2	2	2	1	1	2	2	3	1	1	2	2	2	2	1	3	2	1	3
27048	1152	2	3				18	2	3	2	4	3	3	2	3	3	3	2	2	3	2	4	2	4	3	3	3	3	4	3	3	3	3	3	3	2	3	3	2	2	3	3	4	3	3	2	4	2	4
27050	1452	3					19	2	4	1	2	2	2	2	4	3	3	3	4	2	1	3	3	1	2	4	2	3	4	1	2	1	3	1	3	3	3	4	1	2	2	4	3	2	3	2	2	3	3
27053	2959	2					19	1	2	4	1	2	4	2	3	1	4	3	4	3	1	3	3	2	4	3	4	3	3	1	2	3	1	2	2	3	1	1	2	3	3	4	3	2	2	4	3	2	2
27055	1919	3					27	2	1	4	1	2	1	3	2	1	4	3	2	2	4	2	1	4	1	2	4	3	4	4	1	1	2	3	3	2	2	1	4	1	3	1	1	2	2	1	3	1	4
27057	684	2					18	1	2	2	2	3	3	2	3	2	3	2	2	2	3	2	2	3	2	3	3	3	3	3	3	2	2	3	2	2	3	2	2	2	2	2	2	2	2	2	3	2	3
27065	1571	2	4				18	2	2	3	2	2	2	2	3	3	3	2	3	3	4	4	3	3	3	2	3	2	2	1	1	1	1	1	1	1	1	1	3	3	4	4	3	3	3	3	4	3	3
27069	1504	2					18	2	3	2	2	3	2	2	4	2	4	2	2	2	4	2	2	2	2	2	4	3	3	3	2	1	3	2	4	3	1	3	1	2	4	2	3	2	2	2	2	2	4
27073	971091	5					20	2	1	3	2	4	4	3	4	1	4	1	2	2	4	3	2	3	1	3	4	4	1	1	2	3	3	3	2	2	1	2	2	2	2	2	2	2	2	1	3	2	3
27075	890	2					18	2	3	1	1	1	1	4	4	1	4	1	1	1	3	1	2	4	1	3	4	4	3	3	3	2	1	3	1	1	1	1	1	1	3	1	4	1	1	1	4	1	4
27084	1232	2					19	2	2	1	1	2	1	1	3	1	4	2	3	1	3	1	1	1	2	4	3	4	1	3	2	1	3	3	2	3	3	4	1	2	3	3	3	1	2	2	2	1	3
27088	1002	5					18	2	3	4	3	3	4	4	4	2	4	3	2	4	4	3	2	4	2	2	4	4	4	3	4	2	1	2	4	2	2	2	2	1	4	2	4	1	1	2	2	1	4
27090	1239	2					18	1	1	2	2	1	2	2	4	2	2	1	2	2	2	1	2	2	2	1	1	3	2	1	2	2	2	3	2	3	3	2	2	2	3	2	2	2	1	2	2	2	1
27094	1505	2					20	1	2	2	2	1	3	1	2	2	4	3	3	2	3	3	2	2	3	3	4	3	3	2	1	2	4	2	1	3	2	3	2	2	3	3	3	4	2	3	2	4	3
27095	1174	2					18	2	3	1	4	3	1	3	4	4	3	1	2	2	3	2	2	2	2	4	4	2	4	2	4	3	2	2	2	2	2	2	1	2	2	3	4	2	1	2	3	1	4
27128	1663	2					18	1	1	2	1	2	2	2	3	3	3	2	2	2	4	3	2	2	2	3	2	2	2	3	1	1	2	2	2	2	1	3	2	3	2	2	3	2	2	2	3	1	2
27132	1326	2					18	2	2	2	3	2	3	2	2	1	2	3	3	2	3	3	3	2	3	3	2	3	4	1	2	3	4	2	2	2	3	3	1	3	2	3	3	3	4	3	1	2	2
27134	1590	2					19	1	1	2	2	2	3	2	4	2	4	2	2	2	4	2	2	2	1	1	2	3	4	3	3	1	1	1	1	2	2	3	1	2	4	3	3	1	2	1	4	2	4
27138	591	2	4				18	2	3	1	3	3	3	3	3	3	3	2	1	2	2	3	2	1	2	2	3	2	2	3	3	2	4	3	2	2	4	4	2	2	3	4	4	2	2	2	2	4	2
27142	1384	3					25	2	1	2	2	2	4	1	4	2	2	2	1	3	4	2	2	3	2	1	3	3	4	3	2	2	2	4	2	3	3	3	2	2	3	2	3	2	2	2	2	2	4
27145	1988108	2					36	2	1	3	1	2	4	4	4	1	4	3	1	2	2	2	2	1	1	3	4	4	3	4	4	2	2	3	2	1	2	3	2	4	4	2	4	2	2	1	4	1	3
27150	4299	3					19	2	4	3	3	3	3	4	2	3	3	3	2	3	4	2	2	2	2	3	2	3	2	2	2	3	2	2	2	2	2	2	2	2	3	2	2	2	2	2	2	2	2
27151	990	2	5				18	2	3	2	3	3	2	2	4	4	4	1	2	2	2	3	3	3	2	2	3	3	4	2	3	2	2	3	2	3	3	4	2	2	4	3	3	2	3	2	4	3	4
27152	1925	2					19	1	3	4	1	3	1	2	3	1	4	1	2	2	3	1	3	2	2	3	2	4	4	4	1	3	1	3	2	1	3	4	1	1	3	1	4	2	3	1	3	2	3
27153	1208	2	3	5	6		18	2	2	2	3	4	3	2	4	2	4	1	2	2	4	1	2	3	2	4	3	3	4	3	1	2	3	4	4	3	4	3	1	1	4	2	4	2	3	2	4	1	4
27164	865	2					18	2	3	2	2	3	3	4	4	2	4	4	3	3	2	2	3	3	2	3	4	4	4	1	4	2	3	2	3	2	2	3	3	2	3	3	2	3	3	3	3	2	4
27168	1293	2					18	1	3	2	2	1	2	3	4	2	2	1	1	2	4	3	1	1	1	3	3	3	3	3	3	1	3	3	2	3	3	4	2	2	3	3	4	2	3	2	3	1	3
27173	1377	2					18	2	2	2	2	2	2	2	1	3	3	2	2	2	4	2	2	2	2	1	3	4	4	2	3	2	2	2	3	2	1	3	2	2	1	2	2	3	2	2	1	2	3
27174	350	2					18	1	1	1	1	1	1	1	1	1	1	1	1	1	1	1	1	1	1	1	1	1	1	1	1	1	1	1	1	1	1	1	1	1	1	1	1	1	1	1	1	1	1
27179	739	2					19	1	2	2	3	2	2	2	3	2	3	2	2	1	2	3	2	2	3	3	2	2	2	3	2	2	2	3	3	2	2	3	2	3	2	3	2	1	2	3	2	3	2
27192	1034	2					18	2	2	2	2	2	2	2	4	2	3	2	2	2	3	3	2	2	2	2	3	3	4	2	2	2	4	3	2	3	3	3	2	2	3	2	2	2	2	2	2	2	3
27195	917	5					24	2	4	2	1	2	4	2	4	1	2	3	4	1	1	1	1	1	3	4	2	4	4	3	2	4	4	3	2	3	3	4	2	1	3	2	3	2	2	2	4	1	2
27207	1161	3					18	1	3	2	2	1	1	2	2	2	3	3	4	2	3	2	3	1	3	2	2	3	4	1	2	3	2	1	2	3	1	3	2	3	1	2	3	2	3	4	2	2	2
27209	1500	2	3				18	2	3	3	1	2	2	3	4	1	2	2	3	2	2	1	2	2	2	2	3	3	4	2	2	2	2	2	2	2	2	3	2	2	3	2	4	2	2	2	3	1	3
27210	1396	2	3				18	2	2	3	2	3	2	3	4	1	3	2	3	2	4	3	2	3	3	4	3	3	4	2	3	2	2	3	2	2	2	4	2	2	3	3	3	1	2	3	3	1	3
27214	241019	3					18	2	3	1	2	1	4	3	4	1	4	2	3	2	4	3	2	1	1	3	4	4	4	3	1	1	3	3	1	1	2	3	1	2	1	3	3	1	2	1	2	1	2
27225	1263	2	5				17	2	3	3	2	3	2	2	4	2	3	2	3	1	2	3	2	3	3	4	2	3	4	3	2	2	2	2	2	2	3	3	2	2	3	2	3	2	2	3	4	2	4
27242	2155	2					18	2	1	2	3	2	3	2	2	3	3	2	3	3	4	3	2	3	2	3	2	3	1	2	3	1	2	2	3	2	3	3	2	2	2	2	3	2	2	2	3	2	3
27243	3358	2					19	1	1	3	1	1	1	1	1	1	2	2	1	1	3	1	1	1	1	2	2	1	3	3	2	1	1	1	1	1	1	1	1	2	1	2	4	3	1	1	1	2	2
27248	1487	2	4				18	2	2	3	1	2	1	3	4	2	3	1	2	1	1	1	1	3	2	4	4	4	4	3	3	2	2	3	2	2	1	4	1	1	3	1	3	1	2	2	4	2	1
27252	971	2					18	2	3	2	1	2	2	2	4	2	4	1	2	1	4	2	2	3	1	4	4	4	4	4	1	1	1	4	1	1	2	4	1	2	3	1	3	1	4	1	4	1	4
27258	1535	1	2				18	2	3	3	1	2	3	4	4	2	4	4	2	3	1	1	3	1	3	3	3	4	4	2	2	1	4	2	2	3	2	3	2	2	3	2	3	2	2	3	2	1	2
27259	1035	2					18	1	1	2	1	2	2	2	3	1	3	2	2	2	3	2	1	3	2	3	3	3	4	3	2	2	1	3	2	3	3	2	2	2	3	2	3	2	2	2	3	1	2
27261	2035	2					18	2	3	3	1	2	1	2	4	2	3	2	4	1	1	1	2	2	2	4	2	4	4	1	2	2	3	2	1	2	3	4	1	3	2	3	3	1	3	3	4	1	3
27271	812	2					19	2	1	2	3	3	4	4	4	3	4	3	2	3	4	3	2	2	2	4	4	4	3	3	3	1	3	3	2	2	1	2	2	2	3	2	3	2	2	2	3	4	4
27274	884	2					20	1	3	3	2	1	2	1	3	2	1	3	2	1	2	1	2	2	2	3	1	2	2	3	1	2	2	3	2	3	4	3	3	3	3	2	3	2	3	2	1	4	1
27275	1963	2					18	1	3	2	2	4	3	4	4	2	4	2	1	2	3	1	1	4	3	4	3	3	4	4	3	2	1	3	2	3	3	3	1	2	3	2	4	1	1	1	4	2	2
27276	687	2					18	2	2	4	2	1	2	2	4	2	3	2	3	2	4	2	2	1	2	2	3	3	3	2	2	2	2	2	1	3	1	3	2	2	2	2	2	1	3	2	3	1	2
27277	452	2					20	2	3	2	3	2	2	2	2	2	2	2	2	2	2	2	2	3	2	2	2	2	3	2	3	2	4	2	2	2	3	2	4	2	3	2	3	2	4	2	3	2	2
27279	1784	3					18	2	1	1	1	1	1	1	2	2	2	1	1	1	3	3	1	2	1	2	1	3	2	4	1	1	3	3	1	2	4	4	1	1	3	1	4	1	1	1	3	1	1
27283	1295	4					19	1	2	2	3	2	2	4	3	2	3	4	4	2	3	3	2	2	2	3	3	3	3	3	3	2	3	2	3	2	2	2	2	3	3	3	2	3	2	3	3	2	3
27290	907	2					18	2	1	2	3	2	2	3	3	1	4	1	2	2	4	1	2	3	1	1	4	4	4	3	4	3	3	3	1	3	2	2	2	2	2	2	3	2	3	1	3	1	4
27293	1606	2					19	1	2	3	1	2	3	4	3	1	4	3	2	3	4	2	2	1	2	4	4	3	3	2	4	3	3	3	3	2	2	3	3	2	3	2	4	2	3	2	4	2	4
27294	517	2					22	2	2	3	3	3	2	2	3	2	2	2	3	3	3	3	3	3	2	2	2	2	3	3	3	3	3	3	2	3	2	3	3	3	3	1	2	2	2	2	2	2	2
27300	2145	3	5				18	1	2	2	1	1	1	1	1	1	1	3	2	1	1	2	3	1	4	1	1	4	4	2	1	2	4	2	2	3	3	2	2	2	2	3	4	2	3	3	1	1	1
27303	1143	2					19	1	2	2	3	2	4	2	4	3	3	4	2	3	4	3	2	3	3	3	3	2	3	3	3	1	2	2	2	2	2	3	2	3	3	2	4	3	2	2	4	2	3
27305	2108	4					19	2	3	1	3	2	2	2	3	2	2	4	4	3	1	2	2	2	4	3	3	3	3	1	2	2	2	2	2	2	1	2	2	3	1	1	4	3	3	4	3	2	3
27309	1531	3	5				18	2	1	4	1	3	4	4	4	2	4	1	1	3	4	1	1	4	1	2	4	4	3	3	4	2	1	3	1	2	2	3	2	2	3	1	4	2	2	1	2	1	4
27311	1260	2					18	1	2	3	1	3	3	3	4	2	4	2	2	2	3	3	1	3	2	4	3	4	4	2	2	2	1	2	1	2	2	2	1	2	3	2	3	2	4	3	4	1	4
27315	1625	2					20	1	1	2	3	1	1	2	4	1	1	2	2	1	4	1	1	2	1	1	2	3	4	4	2	4	3	4	4	3	2	4	3	2	4	1	3	3	4	1	1	1	1
27339	4650	2					18	2	2	2	2	2	2	3	4	2	3	2	2	2	3	2	2	2	2	4	4	4	4	2	3	3	3	3	2	2	2	3	2	3	3	2	3	2	2	2	2	2	3
27344	2367	2					18	1	2	2	2	3	2	3	3	3	3	2	2	3	3	2	2	3	2	4	3	3	3	3	2	2	3	3	2	2	3	3	2	2	3	2	3	2	2	2	3	4	3
27345	870	5					18	2	2	3	1	3	3	1	4	1	3	1	2	1	3	4	3	3	1	3	3	4	4	4	2	2	1	4	2	3	3	4	1	2	4	3	4	2	2	2	4	4	4
27347	2837	2					18	2	4	2	3	2	3	2	4	2	4	3	4	2	2	2	3	4	4	3	2	3	4	2	2	2	2	2	3	2	3	3	2	4	2	3	3	2	3	3	4	4	4
27355	1300	2					19	2	4	1	2	1	1	3	4	1	1	4	4	1	2	2	2	1	2	4	2	2	2	1	1	4	4	1	4	4	3	4	1	4	1	4	2	2	4	3	1	1	1
27359	1809	6					18	1	2	3	2	3	2	3	4	2	4	1	2	2	4	3	1	4	3	3	4	4	3	4	4	3	1	4	1	3	3	4	2	1	3	1	4	2	1	2	4	2	3
27361	979	2					18	2	2	3	3	1	2	1	4	2	4	1	3	2	3	2	2	4	2	2	4	4	4	2	4	3	1	2	4	3	2	4	1	1	2	2	2	3	2	2	4	1	4
27368	3732	4					19	2	2	1	3	3	2	4	4	3	3	2	2	2	2	3	2	2	2	3	4	3	4	3	4	1	3	3	4	3	1	3	2	4	4	3	3	1	2	2	3	1	4
27373	2078	2					19	2	2	2	2	1	1	1	2	1	4	4	2	1	4	2	2	3	3	3	3	4	3	2	1	1	3	2	1	2	3	4	1	4	3	2	4	1	4	3	3	1	3
27383	825	2					25	1	4	3	1	2	2	3	3	1	4	2	3	2	1	3	3	2	3	3	4	3	3	3	2	1	1	3	2	2	3	2	2	2	3	2	4	2	1	3	2	1	2
27388	2045	2					18	2	3	2	1	2	3	2	4	2	3	2	1	2	3	2	2	2	2	3	2	3	4	3	2	2	3	3	2	3	2	3	2	3	3	2	4	2	3	1	4	1	3
27390	833	4					19	2	3	3	1	2	2	3	3	1	3	3	3	2	1	2	3	3	3	3	3	3	4	1	2	3	3	1	2	2	1	2	3	3	3	3	4	3	3	3	2	1	3
27392	2083	2					19	1	2	3	2	2	1	2	4	2	2	3	3	2	3	3	2	3	1	3	2	3	1	3	2	2	2	3	2	2	3	3	2	2	3	2	3	2	3	2	4	2	2
27400	2089	4					18	1	2	3	2	2	2	2	4	4	4	3	2	2	2	3	2	3	2	3	2	3	4	2	2	3	2	3	1	2	3	3	1	2	3	2	4	1	1	2	3	1	3
27401	2656	4					21	1	3	2	2	2	2	4	4	2	2	3	2	3	3	3	3	3	2	3	3	2	3	2	3	3	3	2	3	2	2	3	2	3	3	3	2	3	2	2	3	2	3
27409	463881	2	3				18	1	2	1	1	1	4	3	3	2	4	2	1	2	4	2	1	1	1	3	3	3	3	4	3	2	3	3	1	2	3	2	1	2	2	1	4	1	2	1	3	3	4
27411	1122	2					18	2	1	3	3	3	4	4	4	4	4	3	2	4	3	2	1	3	1	2	4	4	4	2	3	1	1	2	1	1	1	1	1	3	4	1	2	2	3	2	3	1	4
27412	1574	2	4				19	1	1	2	1	2	1	2	4	1	1	2	2	1	4	2	1	1	1	4	1	2	3	3	2	2	4	2	2	2	1	2	1	2	4	1	2	1	2	2	3	2	2
27418	1377	3					18	2	1	2	1	3	4	4	4	2	4	2	2	2	2	1	1	2	2	2	4	4	4	2	4	2	2	3	2	2	1	4	1	2	4	2	2	2	1	2	2	1	4
27423	1076	2	3	5			28	2	3	3	1	4	4	4	4	1	4	2	2	2	2	1	3	2	2	4	4	2	4	1	4	2	1	3	2	1	2	4	1	1	4	2	4	2	1	1	4	1	4
27424	278	8					17	1	2	3	3	2	3	2	3	3	2	4	2	2	3	3	2	3	2	4	3	3	2	2	1	3	3	2	3	2	3	4	2	3	2	2	2	2	1	3	4	3	2
27440	779	2	5				18	2	2	2	3	2	4	2	4	3	4	1	2	3	3	3	3	2	2	2	2	2	4	3	3	2	2	3	1	2	2	2	3	1	4	1	4	1	1	1	4	2	4
27443	453	2	5				21	2	1	1	3	3	1	1	2	1	4	2	3	1	3	2	2	2	2	3	2	3	2	3	2	2	2	2	3	2	2	4	1	3	2	2	3	2	3	2	3	2	1
27445	89513	2					18	2	2	2	2	2	4	3	3	3	3	1	2	2	2	1	1	3	3	3	4	4	2	2	2	2	2	2	2	3	3	3	3	2	2	2	2	1	1	1	1	1	3
27462	971	2					19	1	3	3	3	3	3	3	4	2	3	2	2	3	3	3	3	2	3	4	3	3	3	3	3	2	2	2	2	3	3	3	2	2	2	2	3	2	3	3	4	3	3
27463	2246	2	3				19	2	3	2	1	2	3	2	4	1	3	1	2	3	3	2	2	1	1	3	3	4	4	2	2	1	3	3	2	2	2	2	1	3	3	3	3	1	2	2	2	1	3
27466	1279	2					18	2	1	2	1	3	3	4	4	1	4	1	1	3	4	2	1	3	1	3	4	4	4	3	4	1	2	3	1	2	3	3	1	2	4	1	4	1	1	1	4	2	4
27467	1373	3					19	2	1	3	1	1	2	1	4	1	1	1	2	1	3	3	1	2	2	4	4	4	4	3	1	1	2	3	1	2	3	4	1	4	4	2	3	2	3	2	3	1	4
27470	1751	4					18	1	1	2	1	2	2	4	3	2	3	3	1	2	2	2	1	3	1	3	2	3	3	2	1	2	2	2	2	3	3	3	3	3	3	3	2	2	3	1	3	3	4
27481	1896	2	5				19	2	2	2	2	2	3	1	4	2	3	2	3	2	3	3	3	3	2	3	3	3	4	3	1	2	2	2	2	3	3	4	2	2	2	2	3	2	3	3	2	2	3
27494	1487	2					18	2	2	3	2	3	3	3	4	3	3	2	3	3	4	3	2	2	2	3	4	3	4	3	4	3	3	3	2	2	3	3	2	3	3	2	3	3	2	2	3	2	3
27499	827	2					18	2	3	3	2	2	4	2	3	2	4	1	1	1	4	2	2	3	1	3	4	4	3	4	3	2	2	4	1	2	2	4	1	1	3	2	4	1	1	1	3	2	4
27503	1623	3					20	1	3	3	1	1	3	3	3	2	1	1	2	1	3	1	1	2	3	4	2	3	3	2	2	4	3	3	2	3	4	2	1	1	4	2	4	1	1	1	3	4	3
27508	1857	6					18	2	2	2	2	3	2	3	4	3	4	1	4	2	3	3	2	3	3	3	4	3	3	3	3	2	3	3	2	2	3	4	2	1	3	3	3	2	2	3	3	2	3
27509	2444	6					19	2	2	2	2	1	1	3	2	1	3	3	2	2	1	2	2	2	2	2	3	3	2	2	2	2	2	3	3	2	2	2	1	2	1	1	1	2	2	2	2	2	1
27511	1388	2					20	1	1	4	2	4	4	4	4	2	4	1	1	4	4	4	1	3	1	4	4	4	3	4	4	1	1	4	1	2	2	3	1	2	4	1	4	1	3	1	4	2	4
27529	1062	2					18	2	2	2	2	1	2	1	4	2	4	3	3	3	4	2	2	2	3	4	4	4	3	2	4	1	3	2	2	3	3	2	2	3	1	2	1	2	4	3	3	2	4
27530	836	2					18	2	2	2	1	1	4	4	4	1	4	2	1	2	4	3	2	2	1	3	4	3	3	4	3	3	2	3	2	2	3	2	1	2	4	2	2	3	2	2	2	2	4
27536	969	8					19	2	2	2	1	1	2	3	3	1	4	2	1	2	2	1	1	2	2	3	4	3	3	3	3	2	3	3	3	2	3	3	1	2	3	1	3	3	2	1	3	1	4
27541	1678	2					25	2	3	3	2	2	4	2	4	2	3	2	3	2	3	3	3	3	3	4	4	3	3	2	2	2	3	2	2	3	2	3	1	2	3	2	3	2	3	3	4	3	3
27551	1394	2					18	2	4	4	4	3	2	3	4	4	2	2	2	3	3	2	3	2	3	1	3	3	4	4	3	1	3	3	4	2	4	4	1	2	3	3	3	2	3	1	2	1	3
27568	993	2					21	1	2	2	2	3	3	3	4	1	3	1	2	2	4	4	1	2	3	3	3	4	3	2	3	2	3	2	2	2	2	2	2	3	3	2	4	1	3	3	4	2	4
27583	1504	2					20	2	1	1	1	1	4	2	4	1	2	2	3	2	2	2	1	1	3	3	2	4	4	3	2	1	4	1	2	2	4	4	1	2	4	2	3	1	1	4	3	2	3
27585	1259	2					18	2	4	3	2	2	1	1	3	2	4	3	3	1	1	2	3	2	3	3	4	3	4	2	2	1	3	2	3	3	1	3	1	4	2	4	1	2	4	3	4	1	3
27592	942	2					19	1	4	2	2	2	4	2	4	3	4	4	3	2	4	2	3	1	3	4	4	4	3	2	3	3	2	2	2	2	3	3	1	2	3	2	4	2	2	3	3	2	4
27593	835	2	4				17	2	2	3	2	3	1	1	3	3	3	1	2	1	3	4	1	3	2	4	3	4	3	2	2	1	1	2	1	3	3	4	1	1	3	1	2	1	2	2	3	2	3
27595	1262	8					18	2	2	2	4	2	4	1	4	3	1	1	1	1	3	1	1	2	1	2	1	2	1	2	1	4	1	2	1	2	1	2	1	1	3	2	3	2	2	1	4	4	2
27611	3665	2					19	2	3	3	1	4	2	3	4	1	3	2	3	1	4	1	2	4	3	4	2	4	3	2	3	4	2	3	1	3	2	3	1	2	4	2	1	1	2	2	4	1	4
27613	1654	3	6				26	1	3	2	1	1	1	3	1	1	4	3	3	1	2	4	2	1	2	2	4	4	4	2	1	3	2	2	2	1	2	4	1	2	4	2	4	1	1	2	3	1	4
27617	1660	6					21	2	2	2	1	2	3	3	4	1	2	4	2	3	4	4	1	1	3	4	2	3	4	2	2	3	3	2	2	3	1	2	2	2	2	2	2	2	2	4	1	1	3
27619	1126	2	4				17	2	3	2	2	2	2	2	3	2	3	2	3	2	2	2	3	2	3	4	3	3	4	2	3	2	3	1	2	2	2	2	2	3	3	3	2	2	3	3	3	1	3
27620	1628	2					18	2	2	1	4	2	1	1	3	3	1	2	2	1	3	4	2	1	3	2	1	3	3	3	1	2	4	3	2	3	4	4	2	2	3	4	3	2	2	2	2	3	1
27630	1251	2					19	2	2	1	1	3	3	2	4	2	4	2	2	3	4	3	1	4	2	2	4	2	3	3	4	1	2	2	2	2	2	3	2	1	3	1	1	1	3	2	4	1	4
27637	2171	2					18	2	2	2	2	2	2	1	2	2	4	3	3	2	4	3	1	2	2	2	3	3	2	2	2	2	2	3	3	3	3	3	2	2	2	2	2	2	2	3	1	1	3
27640	10037	2					18	2	2	3	1	2	2	2	4	1	4	1	2	2	2	2	2	2	2	4	4	4	4	2	2	1	1	2	1	2	1	2	1	3	4	2	4	1	2	2	4	1	4
27641	2602	6					18	1	4	3	2	2	2	1	3	2	2	3	1	1	3	2	1	2	1	2	2	4	3	4	2	3	3	4	1	2	3	4	1	1	3	2	3	1	1	1	2	1	3
27642	1133	2					18	1	2	3	2	4	4	4	4	2	4	2	2	3	4	2	2	4	2	3	4	4	4	2	3	2	2	3	2	2	2	3	4	2	3	2	4	1	2	2	3	2	4
27644	2216	4					19	2	3	2	2	3	2	3	4	2	3	2	3	2	1	3	4	3	3	2	3	3	4	3	2	3	3	2	1	2	3	3	1	3	3	3	3	2	3	3	3	2	3
27645	799	2					19	2	2	4	2	3	3	2	4	3	4	3	3	3	1	4	2	3	2	3	3	2	4	3	2	2	2	2	2	2	2	3	2	2	3	1	2	2	3	3	3	2	3
27656	1241	2	5				18	2	3	3	2	2	3	3	4	3	4	1	1	3	3	3	2	2	2	4	4	3	3	4	4	1	1	3	2	2	3	3	1	1	3	1	3	2	2	2	4	2	4
27664	1031	2					18	2	3	3	2	4	4	4	4	1	4	2	2	3	3	2	1	3	1	4	4	4	4	4	4	2	1	4	2	2	2	3	1	2	4	1	4	2	1	2	4	2	4
27669	1013	2					20	2	3	2	2	3	2	2	4	2	2	1	1	2	4	1	1	3	1	2	2	3	4	2	2	1	3	4	2	3	4	4	2	2	3	2	3	2	1	1	2	1	3
27679	1271	2					19	2	2	2	2	2	2	1	3	1	2	2	3	2	2	3	2	3	3	2	2	3	3	4	2	2	3	1	2	3	3	3	2	2	2	2	3	2	3	3	3	2	2
27682	1760	2					17	2	2	2	2	3	4	3	3	2	1	3	2	2	4	2	2	3	2	2	2	3	3	3	2	2	3	2	1	3	1	2	1	2	2	2	3	2	3	2	2	1	3
27691	1019	2					18	2	2	2	2	3	4	3	4	3	4	4	2	3	4	4	2	2	2	1	4	3	3	3	4	2	3	3	3	4	1	2	2	2	2	2	4	2	3	2	4	3	4
27699	1100	2	3				18	2	2	1	3	3	1	4	4	2	3	1	3	2	4	1	2	3	2	2	4	2	4	2	3	1	1	2	3	3	2	3	3	1	2	3	3	2	2	3	4	1	4
27702	1444	2					18	2	3	2	2	3	2	3	3	2	3	3	3	2	3	1	2	3	3	3	3	3	4	3	3	1	2	2	2	2	3	3	3	3	1	2	3	2	3	3	3	2	4
27707	135396	4					18	2	3	2	1	2	2	2	4	1	4	2	3	1	1	4	3	1	3	3	2	4	4	2	2	1	3	2	3	3	1	3	1	3	2	3	2	2	3	4	2	1	2
27708	907	5					17	2	3	2	2	2	3	4	4	1	4	2	2	2	2	2	3	3	2	4	4	4	4	1	2	2	3	3	2	2	1	1	2	2	3	4	4	2	2	2	4	2	4
27712	1220	3					17	2	3	2	4	2	1	1	3	3	3	1	3	1	3	1	2	3	2	4	2	3	4	2	1	4	1	2	2	3	4	3	1	2	2	1	4	2	2	2	1	1	4
27717	970	2					17	2	2	4	2	2	3	4	2	2	3	2	2	3	4	3	2	4	2	3	4	4	4	3	4	2	2	3	2	3	2	2	2	2	4	1	2	1	3	2	3	1	4
27719	1752	2					19	1	4	2	2	2	1	1	4	2	1	2	3	1	1	2	3	2	4	4	1	3	1	1	1	2	3	2	2	3	3	4	2	2	2	3	3	2	2	3	4	3	2
27726	2960	4					23	1	2	2	2	2	2	2	1	1	2	2	2	1	1	1	1	1	1	2	4	3	2	3	3	4	3	3	2	1	1	4	1	1	3	1	4	4	3	2	2	2	2
27731	1774	2					19	2	2	2	2	2	1	2	3	2	2	1	3	1	3	2	2	2	3	1	2	3	2	2	2	2	3	2	2	4	4	4	1	1	4	2	3	2	2	4	4	1	2
27737	2884	2					21	2	2	2	2	3	4	4	3	2	4	2	2	3	4	2	2	2	2	4	4	4	2	3	3	2	3	3	2	2	2	3	2	2	3	2	3	2	2	2	3	1	4
27741	1126	2					18	2	2	3	2	3	4	3	4	1	2	2	1	3	4	3	1	3	1	3	3	3	3	4	3	1	2	3	3	2	3	3	2	2	3	2	3	2	2	1	3	1	3
27745	37881	2					19	2	3	4	3	4	4	4	4	4	4	3	1	4	3	4	2	3	1	3	4	3	3	3	4	3	2	4	3	3	1	3	2	1	4	1	3	2	3	1	3	1	4
27745	921	2					19	2	2	3	3	3	4	4	4	3	4	2	1	3	3	4	2	3	1	3	4	3	3	3	4	2	2	3	3	3	1	3	2	2	3	1	3	2	2	1	3	2	4
27745	488	2					19	2	2	4	4	4	4	4	4	4	4	4	1	4	3	4	2	3	1	3	4	2	3	3	4	3	4	4	4	3	1	4	2	2	4	1	4	2	3	1	2	3	4
27746	1060	3					18	2	1	3	1	2	2	4	4	1	4	2	2	2	4	4	2	2	2	4	4	3	4	2	4	1	2	2	2	4	3	3	2	2	3	2	3	2	3	2	4	1	4
27750	117654	4					19	2	3	3	2	3	3	2	2	2	2	2	2	2	1	3	4	2	3	3	2	3	3	3	3	3	3	3	2	3	2	3	3	2	2	2	3	2	2	2	3	3	2
27756	1298	2					17	2	2	2	2	3	2	2	4	2	4	2	2	2	3	3	2	4	2	4	4	4	4	3	2	3	2	3	1	2	2	3	1	2	2	2	4	2	2	2	4	2	4
27759	308	2					19	1	3	2	3	2	2	2	3	3	3	3	3	3	3	2	2	2	3	3	3	3	3	3	2	3	3	3	4	2	2	2	4	3	2	2	1	2	3	4	3	3	3
27767	1644	2	3				19	2	4	2	1	1	3	1	4	1	4	2	3	2	2	2	3	3	4	4	4	4	4	1	3	1	1	2	1	3	1	4	1	3	4	1	4	2	3	3	2	1	4
27769	1418	4					18	2	1	3	1	2	3	1	3	1	4	2	2	1	1	1	2	3	2	3	4	3	3	3	2	2	1	2	2	3	1	4	1	1	2	2	2	1	3	2	4	1	2
27774	2746	4					19	2	1	2	1	3	2	3	3	2	3	2	2	1	3	3	1	2	1	2	3	2	4	3	2	1	1	3	1	2	2	3	1	1	3	1	3	1	1	2	3	2	2
27795	4581	2					18	2	2	2	1	2	2	3	4	1	3	2	2	2	4	1	2	2	2	4	4	3	4	3	3	1	1	4	1	3	1	3	1	4	3	2	3	1	2	2	4	1	2
27797	1944	2	3				18	1	2	3	1	3	2	3	3	1	4	2	2	2	3	1	2	3	4	1	1	4	4	4	1	2	2	3	1	2	3	3	4	2	3	1	4	2	2	3	4	1	4
27801	2281	2					19	2	1	2	2	3	4	2	4	2	3	1	2	4	3	3	1	1	2	3	3	3	3	2	3	1	2	3	2	2	4	2	2	2	3	3	2	2	3	2	4	1	4
27808	1510	6					18	2	2	2	2	2	4	2	4	4	3	2	1	1	4	3	1	3	1	2	4	2	2	4	3	1	2	4	1	1	3	4	2	2	2	1	4	1	1	1	1	1	4
27809	808	4					20	2	2	2	1	2	1	3	3	1	3	1	3	1	1	1	1	2	2	2	3	4	4	2	3	1	3	2	1	3	1	4	1	1	2	2	4	1	1	3	3	1	3
27814	1212	2					18	2	1	2	2	3	2	3	4	1	3	2	1	2	3	2	1	2	1	3	2	3	4	4	2	2	2	3	2	3	3	3	1	2	4	2	3	2	2	2	3	1	4
27816	36763	2	3	5			18	2	2	2	1	2	2	2	4	1	4	3	2	1	3	1	1	4	1	3	2	4	4	2	1	1	1	1	1	2	4	3	1	1	4	1	4	1	2	4	4	1	3
27820	1043	2	8				18	1	3	3	2	3	2	1	3	2	3	1	2	2	2	3	2	2	2	3	1	3	4	2	2	1	2	3	2	3	3	3	2	3	3	3	3	2	2	3	3	1	2
27822	1427	2	5				18	2	3	3	4	1	2	2	4	4	2	3	4	2	3	4	3	2	2	3	1	1	2	1	3	3	3	1	3	3	4	2	2	1	3	3	1	3	2	4	1	3	4
27826	2857	2					18	2	3	3	2	2	3	3	2	2	3	2	2	2	3	3	2	3	2	3	3	3	3	3	3	2	2	3	2	3	2	3	2	2	3	2	3	2	2	2	3	3	3
27831	1494	3					20	2	1	2	1	2	2	1	4	1	4	1	1	2	4	2	1	4	1	3	4	1	3	3	4	1	3	3	1	1	2	4	1	4	4	1	3	1	3	1	3	1	4
27836	1738	5					18	2	1	3	2	3	3	3	3	2	4	2	4	2	2	2	2	4	1	3	4	4	4	1	3	2	3	1	1	3	2	4	1	2	1	2	3	2	2	3	2	3	4
27842	2173	2					18	2	1	2	1	2	4	2	4	1	4	2	1	1	4	2	2	2	1	3	4	3	3	3	2	1	3	3	1	3	3	3	1	2	4	2	3	1	3	1	3	1	4
27847	1578	1	2				19	1	2	2	2	2	2	4	4	3	3	2	2	2	3	2	2	1	2	3	2	3	4	3	2	2	3	2	1	2	2	2	1	3	4	2	4	1	2	2	3	1	1
27851	6713	2	5				17	1	2	2	1	3	3	2	4	2	4	3	2	2	4	2	2	3	3	4	3	3	2	2	1	1	3	2	2	2	3	3	2	2	4	3	4	2	1	2	2	2	4
27859	2254	2	3	5			17	1	2	3	4	2	4	4	4	4	4	3	2	3	4	4	2	2	2	3	2	4	4	4	2	4	3	3	2	2	2	1	2	2	2	3	4	2	3	2	3	1	3
27866	1707	2					19	1	2	2	1	2	2	1	2	1	1	2	2	2	4	1	1	1	1	3	2	3	3	2	1	2	2	3	1	3	1	3	2	2	4	1	3	1	3	2	2	2	3
27870	1009	3					18	1	4	2	2	3	2	1	2	2	3	2	3	2	2	2	3	2	3	3	2	3	4	2	2	3	3	2	2	3	4	2	2	2	3	2	4	2	2	3	2	2	2
27875	1799	2	5				18	2	2	4	2	2	2	3	4	3	4	1	2	1	4	2	2	2	2	2	4	3	3	3	4	2	1	2	2	3	3	3	1	2	2	2	3	2	3	2	1	2	4
27876	1659	2					19	2	2	2	2	2	2	2	3	2	3	2	2	3	2	2	2	2	3	4	3	3	4	2	3	3	2	2	2	3	1	3	1	2	2	3	4	3	3	2	3	2	4
27878	1840	2					18	2	1	1	2	1	2	2	3	1	3	3	3	2	4	3	2	3	2	4	3	3	2	3	1	2	3	2	1	3	3	4	1	2	2	2	2	1	3	3	2	2	3
27879	550	3					19	1	3	1	2	2	2	2	2	1	4	2	2	2	2	2	2	2	2	2	2	2	4	4	2	2	3	3	2	2	1	2	2	2	3	2	3	2	2	2	2	2	2
27882	3896	3					18	1	2	3	1	3	4	3	4	1	2	2	2	2	4	1	2	3	2	2	4	4	3	3	2	1	3	4	2	2	3	3	1	3	2	1	4	2	2	2	2	2	4
27883	1333	2					19	1	2	2	1	4	3	4	4	3	4	1	2	1	4	2	1	2	1	4	4	3	4	4	2	4	4	3	2	4	1	4	1	1	4	2	2	2	1	2	4	1	3
27887	1873	2	3	5			27	1	3	3	2	2	2	2	3	2	4	2	2	2	2	2	2	1	3	3	4	4	4	3	1	1	2	3	2	2	3	3	1	3	4	1	4	1	1	1	4	1	4
27895	2865	2					25	2	1	3	1	1	2	2	4	1	4	3	3	2	4	3	2	1	3	4	3	3	3	3	2	2	3	2	3	3	3	1	1	3	4	1	4	3	4	2	3	1	4
27896	1052	2					20	1	1	2	2	2	2	4	4	4	4	4	1	1	4	4	1	3	1	2	4	4	1	4	4	4	1	2	3	3	3	3	1	1	3	1	4	1	1	1	4	4	4
27906	10029	4					18	2	2	2	1	2	2	3	3	2	3	3	3	3	2	3	2	3	2	2	4	3	2	3	2	1	2	3	2	2	2	3	2	4	3	2	2	2	3	2	2	2	4
27927	2062	4					20	2	3	2	1	2	2	3	4	2	2	2	2	2	2	2	2	2	2	2	3	3	3	2	2	3	3	2	3	3	3	2	2	3	3	2	3	2	3	2	2	3	2
27932	1460	3	5				19	2	2	2	3	2	4	3	4	3	4	2	2	3	3	3	2	2	2	3	4	3	4	3	4	1	2	3	2	3	2	2	2	2	4	2	2	2	2	2	3	2	4
28904	349723	3	4	5	6		18	2	1	4	1	3	2	4	3	4	4	1	1	1	4	1	1	3	1	3	4	3	3	4	4	2	1	1	1	2	3	2	1	1	4	1	4	1	1	1	1	1	1
28905	1885	4					18	1	3	2	2	2	3	2	4	2	3	2	3	2	4	3	2	1	2	4	2	3	4	3	2	1	2	3	2	3	3	3	1	3	3	2	4	1	2	2	4	1	4
28919	1513	2					19	2	2	2	2	3	3	4	4	2	4	1	2	2	3	3	1	3	2	2	2	3	4	2	3	2	3	3	1	2	1	3	1	2	3	2	4	2	3	2	3	2	3
28929	1617	2					19	2	3	2	3	2	1	2	4	3	4	3	4	1	4	2	3	4	2	4	4	3	4	1	1	2	4	2	2	3	4	3	1	2	2	2	4	2	2	3	3	1	3
28935	1354	2					19	2	3	2	2	2	2	4	4	3	4	1	1	2	3	2	3	2	1	1	4	4	4	4	3	3	3	3	1	2	1	2	1	2	2	1	3	1	2	1	3	1	4
28936	1241	2					23	2	2	4	2	1	2	4	4	2	4	3	3	4	2	3	2	3	2	3	4	3	4	3	4	1	1	2	2	1	1	2	1	4	4	3	2	2	4	2	2	1	4
28940	1293	2					21	1	3	4	2	2	2	2	4	3	4	1	2	2	4	3	2	2	2	3	3	4	2	3	3	3	3	3	1	2	4	4	1	3	2	3	4	1	2	2	4	2	3
28944	1414	2					20	2	2	2	2	2	2	4	2	2	4	3	2	2	2	2	3	1	2	3	4	4	4	1	2	2	3	3	2	3	2	3	2	2	4	2	2	1	3	2	2	2	4
28961	1524	2	5				23	1	1	2	2	3	2	1	3	2	3	2	2	2	3	2	2	2	2	3	3	2	3	3	2	3	3	3	3	3	3	2	2	3	2	2	4	2	2	2	2	2	1
28985	1618	2					20	2	2	3	1	1	2	2	4	1	3	2	2	2	4	4	3	3	3	4	3	4	4	2	3	2	2	3	1	2	3	3	1	1	3	2	4	1	1	2	3	1	4
28992	1465	2					23	1	2	1	4	2	2	2	4	4	3	4	2	2	3	3	2	4	2	4	2	3	2	3	3	1	2	2	2	2	2	3	1	3	3	2	3	1	2	2	4	2	2
29000	1466	2	3				17	2	3	2	3	3	2	1	4	3	2	1	2	2	4	4	2	2	2	3	2	2	2	3	2	2	3	3	1	3	3	3	2	2	3	3	3	1	3	2	3	3	3
29002	2887	3					22	2	2	2	4	4	4	4	4	4	4	2	2	4	4	4	1	4	3	3	3	3	3	3	4	2	2	2	2	2	2	1	2	2	4	3	3	2	2	3	3	2	4
29008	894	2					19	1	3	2	2	2	3	3	4	2	4	2	2	2	3	2	1	2	1	4	4	4	4	4	1	4	3	4	1	2	4	4	1	1	4	1	4	1	1	1	4	1	2
29033	1950	4					21	2	3	2	2	3	2	2	4	1	2	3	3	2	2	3	2	4	3	3	2	3	4	3	2	3	3	1	2	4	2	3	2	4	3	3	4	3	3	4	3	1	3
29034	1338	2					20	2	2	3	2	3	2	1	4	2	3	2	2	2	3	3	2	3	3	3	2	3	3	3	2	2	3	3	2	2	3	3	2	2	3	1	3	2	2	2	3	2	3
29037	1425	2	4	8			19	1	3	2	3	2	1	4	4	1	1	1	1	1	4	1	1	2	1	4	4	2	3	4	2	1	3	3	2	4	1	3	3	2	4	1	1	1	2	1	3	1	1
29039	1659	3	5				20	1	2	3	1	1	3	1	2	1	3	2	2	2	4	1	1	2	2	2	2	3	4	2	1	3	2	3	1	3	3	3	1	3	4	1	3	1	3	2	3	2	2
29048	1268	4					19	2	3	3	3	2	2	3	2	2	3	3	2	2	3	3	3	2	2	2	3	2	3	3	2	3	3	2	3	2	3	3	2	3	3	2	3	3	2	3	3	2	3
29056	1093	2					19	2	3	3	1	2	3	3	4	1	4	2	3	3	3	2	3	2	2	2	3	4	4	2	2	1	1	2	3	2	4	1	2	2	3	3	2	2	4	3	3	2	4
29065	1409	2	5				20	2	3	3	2	3	3	3	4	2	4	1	2	2	4	2	2	3	1	4	3	3	4	3	2	2	2	3	2	2	3	4	2	2	3	1	4	2	1	2	4	2	4
29066	1772	5	6				18	2	2	2	1	1	3	4	4	1	4	3	2	3	4	2	2	2	2	4	4	3	4	2	3	3	3	3	2	2	2	2	2	3	3	2	3	3	3	2	2	1	4
29070	1349	2					18	2	2	3	2	2	4	3	4	4	3	3	2	2	3	3	1	2	3	4	4	2	2	3	1	2	2	2	1	2	1	4	1	3	2	3	1	1	2	2	4	3	2
29071	473	2					20	2	2	2	2	2	2	2	2	1	3	2	2	2	2	2	2	2	2	2	2	2	2	2	3	2	2	2	2	2	2	2	2	2	2	1	2	2	2	3	2	2	2
29078	1126	2					19	2	4	2	3	2	2	2	3	3	3	2	4	2	2	4	4	2	4	3	3	3	3	1	2	2	4	2	3	4	3	4	3	4	3	4	2	3	3	4	2	3	2
29079	1212	2					20	1	2	3	2	1	2	3	4	3	3	2	2	3	3	1	1	2	1	3	3	3	4	3	3	3	3	2	2	1	1	3	1	2	4	1	3	2	3	2	2	2	3
29082	5532	2					19	1	4	1	1	1	2	2	4	1	2	3	3	3	4	1	2	2	3	3	3	3	3	1	2	3	4	1	2	2	3	3	4	3	2	3	4	1	3	4	4	1	3
29086	1159	3					30	1	3	4	1	4	4	2	4	1	3	1	1	2	2	1	1	2	1	4	3	4	3	4	3	2	1	4	1	2	3	4	1	1	4	1	4	1	1	1	4	1	3
29092	38139	2					18	2	1	4	1	3	4	4	4	1	4	1	2	3	4	1	1	4	1	2	4	4	4	3	4	2	2	4	1	1	1	1	1	1	4	3	4	1	1	1	4	1	4
29101	913	2	4	8			20	2	3	2	2	2	2	2	2	2	3	2	2	2	3	2	2	2	2	2	3	2	3	3	3	2	2	3	2	2	3	3	2	2	3	2	2	2	2	2	3	2	3
29102	1081	2	8				19	2	3	1	4	2	2	2	4	2	4	3	4	4	1	2	2	2	3	4	3	3	4	1	3	2	1	1	4	2	1	1	2	2	3	2	1	1	2	4	1	2	3
29106	952	5					18	2	1	2	1	1	1	2	3	1	3	2	2	1	4	1	2	3	2	3	3	3	4	2	2	3	2	2	2	3	2	3	2	3	3	3	2	2	3	2	3	1	3
29109	1355	2	5				19	2	2	3	3	2	3	4	2	3	4	2	2	1	3	1	1	3	1	3	3	4	4	4	1	2	2	4	1	3	1	1	1	2	4	1	4	1	1	1	3	1	2
29117	1307	2	3				19	1	3	2	2	2	4	1	3	2	2	2	2	1	3	2	2	2	2	3	2	3	3	2	1	2	2	3	1	3	3	3	1	2	3	2	4	3	2	2	2	1	3
29136	1430	5					20	1	2	2	1	1	1	1	1	1	1	1	1	1	1	1	2	1	1	1	1	4	4	2	1	4	2	4	1	2	3	2	2	2	2	1	4	1	2	1	1	1	1
29138	1767	2					24	1	2	3	2	1	2	2	3	2	4	1	3	2	3	2	3	2	2	3	2	4	4	2	2	4	3	2	2	2	4	3	2	1	3	3	3	2	2	3	3	1	2
29142	5149	2					20	2	2	2	3	2	4	2	3	2	2	2	2	2	3	3	1	2	2	4	4	4	4	3	2	2	2	2	1	2	3	3	1	2	3	2	4	1	2	2	4	2	4
29153	1254	2					19	2	2	2	2	3	3	4	4	2	4	2	3	3	3	2	2	4	3	4	4	4	4	2	4	2	2	2	2	2	1	3	2	2	1	2	4	2	2	3	4	1	4
29162	1686	2					21	1	2	2	2	2	2	3	4	2	2	2	2	3	3	2	3	3	2	4	3	3	4	3	2	1	2	2	2	2	3	2	2	1	3	2	4	2	2	3	3	3	2
29174	712	2					19	1	2	2	2	2	2	2	2	2	4	2	2	2	2	2	2	2	2	2	2	2	2	2	2	2	2	2	2	2	2	2	2	2	2	2	2	2	2	2	2	2	2
29179	1372	2					27	1	2	3	1	3	2	2	3	2	4	2	1	1	3	2	1	3	2	4	3	4	3	4	2	3	1	3	1	2	3	3	1	1	4	2	4	2	1	2	3	2	2
29184	338	2	6				19	1	2	2	2	2	1	1	1	1	1	1	1	1	2	1	2	2	2	2	2	2	2	2	2	2	2	2	2	2	2	2	2	2	2	2	2	2	2	2	2	2	2
29193	4870	2					30	1	3	3	2	3	3	2	3	2	3	2	2	3	3	2	2	3	2	4	3	3	3	3	2	2	2	3	2	2	1	3	1	2	3	2	4	2	2	2	3	2	3
29207	15918	2					19	2	2	3	2	2	4	4	4	1	4	2	1	3	3	3	1	1	1	3	4	3	4	3	3	2	2	4	1	2	3	2	1	1	4	2	3	1	2	1	3	1	3
29212	6472	4					20	1	2	4	2	2	3	3	4	3	3	3	2	3	3	4	1	2	2	3	4	3	3	2	3	2	2	2	2	1	2	3	2	3	3	1	2	3	2	3	3	2	3
29217	3591	4					19	2	1	2	3	3	2	4	4	3	4	2	1	2	3	2	1	3	1	3	4	2	2	4	2	3	3	3	2	3	1	2	3	3	3	1	4	2	3	1	3	1	3
29431	1252	2	3				27	2	2	3	2	3	3	2	4	1	4	2	1	2	1	1	1	2	1	3	3	3	4	4	2	4	1	4	3	1	2	4	2	1	3	1	4	1	1	1	3	1	1
29435	1341	2	3				18	1	2	3	2	2	2	2	2	2	3	2	3	1	3	2	3	2	4	2	2	4	3	2	2	3	2	2	1	1	2	3	1	2	2	2	3	1	1	1	2	3	3
29450	14691	2	4				19	2	2	2	2	2	3	2	1	2	2	2	2	3	4	3	3	3	1	3	2	3	3	3	3	1	3	3	2	2	2	3	2	2	3	2	1	2	2	2	2	3	3
29459	1146	4					18	2	2	3	3	2	2	2	2	2	4	2	3	2	4	2	1	2	3	4	4	2	3	3	4	1	2	2	3	3	2	3	2	3	3	2	3	3	3	3	3	2	4
29460	2372	3					26	1	1	4	1	1	2	4	3	2	4	3	2	1	4	2	2	2	4	1	4	4	1	4	2	2	2	4	2	2	1	2	2	4	3	1	3	2	3	3	1	2	3
29461	296	4					22	1	3	3	3	3	3	3	3	3	3	3	3	3	3	3	3	3	3	3	3	3	3	3	3	3	3	3	3	3	3	3	3	3	3	3	3	3	3	3	3	3	3
29520	2614	2					25	1	4	2	1	1	4	4	2	2	2	4	3	3	2	2	1	1	3	2	4	2	2	2	1	3	3	2	3	1	3	1	3	4	3	2	2	3	3	3	4	2	3
29526	2426	3					25	1	3	4	1	2	3	3	3	1	4	3	3	1	2	2	3	2	2	4	4	3	3	2	3	2	2	1	2	3	1	3	2	3	2	2	3	1	3	3	1	1	4
29531	958	4					23	1	3	4	1	1	1	2	2	1	3	2	2	1	1	1	3	1	2	2	3	3	4	3	2	4	1	3	1	3	3	4	1	3	4	1	2	1	3	2	3	1	1
29536	1810	4					21	1	2	2	2	2	3	3	2	2	3	1	3	2	4	2	2	2	2	2	3	3	3	3	3	2	4	2	3	3	2	4	1	4	3	2	3	2	2	2	3	2	3
29541	1328	2					24	2	2	3	1	3	4	3	4	1	4	2	1	2	4	2	1	3	1	3	4	4	4	3	3	1	2	4	1	3	3	3	1	1	4	1	4	2	1	1	4	2	4
29555	2344	2					18	2	2	1	2	3	2	2	3	2	3	2	2	2	3	2	3	3	2	2	3	4	4	3	2	1	2	2	3	4	3	4	1	2	4	2	1	3	3	2	3	1	1
29578	2759	2	3				18	2	2	3	2	2	2	4	3	3	2	3	2	3	3	3	2	3	1	3	1	2	4	2	2	2	3	2	2	2	2	2	2	3	2	2	3	2	3	1	2	1	4
29624	1199	2	3				18	1	1	2	2	2	3	3	3	2	2	2	2	3	4	3	2	3	2	4	3	3	2	3	3	2	3	2	2	4	3	3	2	2	2	3	3	3	3	2	2	3	2
29627	1149	2					18	1	1	1	1	1	3	1	3	1	1	1	1	2	4	1	2	2	1	4	1	4	4	4	1	2	3	4	1	3	4	1	1	2	4	1	4	3	1	1	2	2	2
29633	960	4					27	1	2	2	3	2	2	2	2	3	3	2	2	3	3	2	2	3	3	3	1	1	2	3	2	3	3	3	3	3	2	3	3	2	3	3	3	3	2	3	3	3	3
29644	941	2					21	2	3	3	3	2	2	1	3	3	4	2	2	1	1	3	2	2	3	3	4	3	1	2	2	2	2	3	1	3	3	3	1	2	3	3	3	2	2	3	3	2	4
29645	2559	2					23	2	3	3	1	2	3	1	4	1	4	3	3	3	2	1	2	2	3	4	4	3	4	1	2	3	2	2	2	2	2	1	2	3	1	2	2	2	4	4	3	1	3
29646	1915	2					18	2	2	2	2	1	4	4	3	2	3	3	3	3	2	1	3	2	3	3	3	3	4	2	3	2	3	2	3	3	1	2	2	3	2	4	3	3	3	3	3	2	4
29652	1828	2					27	2	4	1	1	1	2	2	3	2	3	2	1	1	3	3	3	1	4	4	1	4	1	3	1	1	3	4	1	3	3	4	1	2	4	3	4	1	2	1	4	4	4
29658	4392	2					28	2	2	3	2	3	3	4	3	2	3	2	1	2	3	3	2	3	2	3	4	3	3	3	4	2	3	2	2	2	2	3	2	2	3	2	2	2	2	2	3	2	4
29664	1161	2					18	2	3	3	2	2	4	4	4	2	4	2	2	4	4	3	2	4	2	4	3	2	2	3	4	1	3	2	2	2	3	4	2	1	4	2	4	2	2	2	3	1	4
29671	1260	2	3				21	2	1	1	4	1	3	1	2	3	1	1	3	1	2	2	2	1	2	2	1	1	4	2	1	2	4	2	1	3	3	3	1	2	2	2	2	3	4	2	1	1	1
29675	1392	4					23	1	4	2	2	1	2	2	3	2	3	2	4	2	3	2	3	2	2	2	3	3	4	1	2	1	3	1	3	2	3	2	1	1	2	1	3	2	3	4	1	2	2
29676	2309	2	4				18	2	4	1	1	1	1	1	4	1	4	3	4	3	2	3	2	2	2	4	4	2	4	3	2	1	1	2	2	3	3	3	2	2	3	2	2	2	2	2	3	4	4
29678	1262	2	5				18	2	2	2	2	2	3	3	4	1	3	3	3	3	4	1	1	2	2	3	4	3	4	3	3	1	3	3	2	3	4	3	2	4	3	3	3	2	3	2	2	3	2
29681	1217	2					18	1	2	1	2	3	3	2	3	2	2	2	2	2	4	2	2	2	1	2	2	3	2	4	2	2	3	3	2	2	1	3	2	3	2	2	4	2	2	2	3	3	2
29688	1215	2	5				18	1	2	2	2	1	2	1	2	3	3	2	3	3	4	1	2	2	2	2	3	3	2	1	1	3	3	2	1	3	3	3	1	3	3	1	2	3	2	3	2	1	3
29699	1239	2					19	2	3	2	1	4	4	4	4	2	4	2	1	4	4	3	1	4	1	4	4	4	4	4	3	2	1	4	1	1	1	3	1	1	4	2	2	1	1	1	4	4	4
29726	1019	4					17	2	3	3	3	2	2	4	1	3	2	3	3	2	2	3	2	2	3	3	3	3	3	3	2	2	3	2	1	2	1	3	2	3	2	2	3	2	2	3	3	2	3
29734	1102	2					18	2	2	3	2	3	3	3	3	2	3	3	2	2	4	2	3	3	2	4	4	4	3	4	4	2	2	3	2	2	2	3	2	2	3	1	4	3	2	2	4	1	4
29736	1409	2	3				25	2	3	2	2	3	2	4	4	2	4	2	2	2	4	3	2	3	2	3	4	3	3	2	3	3	3	2	2	3	3	4	2	1	2	2	2	2	3	2	3	2	4
29737	1260	2					19	2	3	2	2	2	3	3	3	2	4	2	3	3	4	2	2	2	2	2	4	4	3	3	3	1	3	2	2	2	1	3	1	3	3	2	3	1	3	2	1	2	4
29739	1673	2					19	1	2	2	3	1	1	2	4	4	4	1	2	2	3	4	4	2	2	4	3	3	1	3	2	2	1	2	2	2	3	2	1	3	1	2	3	2	3	2	2	4	3
29744	1292	2	3				18	2	3	2	1	1	2	3	2	1	3	2	2	1	1	1	3	2	3	2	3	3	3	2	1	3	3	1	1	3	1	3	1	3	1	1	1	3	2	3	2	1	2
29754	1598	2					18	1	2	2	1	2	3	2	3	2	2	2	2	2	2	2	2	2	2	2	2	3	3	3	2	3	3	2	2	2	3	3	2	2	3	2	4	2	2	2	3	2	2
29755	5797	2					18	2	3	2	2	2	3	3	3	3	3	2	3	3	3	2	2	2	3	3	3	3	3	2	3	3	3	3	2	3	2	3	3	2	2	2	3	2	3	3	2	2	3
29764	2273	2					20	1	2	3	2	1	2	2	2	2	3	2	3	1	3	2	3	3	3	3	3	3	3	2	2	4	2	2	2	1	3	3	2	2	3	1	3	2	2	2	3	2	1
29770	767	2					19	2	2	2	3	1	2	3	2	3	3	3	4	2	3	4	2	1	2	3	3	3	3	2	3	1	3	2	1	3	3	3	1	1	2	2	4	2	2	2	1	1	3
29781	241	4					20	1	2	3	2	3	4	2	4	3	2	4	2	2	2	3	4	2	4	3	3	4	1	2	3	4	4	4	4	3	3	3	3	3	3	4	3	3	4	3	2	3	1
29792	1123	6					23	1	3	3	2	2	1	2	3	2	2	2	3	2	2	1	3	2	3	4	2	3	4	2	2	2	1	2	2	2	1	4	1	2	2	2	2	1	1	4	2	1	2
29805	1735	2					18	2	4	2	3	3	1	1	2	4	2	4	4	2	2	4	4	3	4	4	1	2	2	1	3	2	4	1	3	3	4	3	3	4	4	3	4	2	3	4	3	4	2
29833	1340	2					20	1	3	3	2	3	1	2	2	2	4	2	3	2	2	1	3	2	3	4	4	4	3	2	2	3	3	2	1	2	3	3	1	2	4	2	4	2	3	4	3	2	4
29838	3485	6					18	2	2	4	1	2	2	2	4	1	2	1	1	2	3	2	1	2	1	3	2	4	4	4	2	2	1	3	1	1	2	3	2	1	4	1	3	1	2	1	2	1	2
29852	15999	4					18	2	2	2	1	3	1	1	4	1	4	1	2	2	4	1	1	4	4	4	4	3	4	3	3	2	3	3	1	3	3	3	1	1	3	1	4	1	3	3	4	1	4
29899	879	2					20	2	2	1	2	3	4	2	4	2	2	1	2	2	2	3	2	2	1	3	4	3	1	3	2	2	4	4	1	2	3	1	1	2	4	3	4	2	2	2	3	3	2
29905	1024	2	5				20	2	4	3	1	1	2	2	3	1	1	2	4	1	1	1	4	3	4	3	2	4	4	1	1	2	1	1	2	3	4	4	2	2	2	2	2	1	1	4	2	1	1
29906	1639	2					19	1	2	3	2	4	2	3	4	2	3	2	1	2	4	1	1	2	1	4	2	4	3	4	2	3	1	4	1	2	2	3	1	2	4	1	4	4	1	1	2	1	3
29912	1574	5					20	3	2	2	2	2	4	3	3	3	3	3	3	3	3	3	3	3	3	3	3	2	3	2	2	2	2	2	2	2	2	2	2	2	2	2	2	2	2	2	3	1	2
29914	1031	5					20	1	2	2	1	1	2	2	2	2	1	1	1	1	4	2	2	2	2	2	3	3	1	3	1	1	2	2	1	1	2	4	1	2	2	2	2	1	1	1	1	2	2
29950	2166	4					18	2	2	2	1	3	4	3	3	3	4	3	2	3	2	3	2	3	2	2	4	3	3	2	3	3	2	1	2	3	2	3	2	2	3	2	2	2	3	2	3	2	3
29954	1595	2	4				18	1	3	2	2	3	2	2	4	2	3	2	3	2	1	3	3	3	2	2	1	4	4	2	2	2	3	2	2	2	2	2	1	2	2	2	4	3	3	2	3	2	2
29963	926	4					20	1	2	2	1	2	2	2	1	2	2	2	2	2	2	2	2	2	2	2	2	2	2	3	2	2	2	2	2	2	2	2	2	2	2	2	3	2	2	2	2	2	2
30166	1450	4					19	2	2	2	2	2	2	2	2	2	2	2	2	2	2	2	2	2	2	2	2	2	2	2	2	2	2	2	2	2	2	2	2	2	2	2	2	2	2	2	2	2	2
30199	1188	2					19	2	1	1	3	2	1	1	4	3	2	4	1	2	3	3	1	4	1	3	4	4	4	3	4	1	3	3	2	1	2	3	1	4	2	1	4	2	4	1	3	1	4
30213	1749	2					23	2	2	2	1	1	4	4	2	1	4	3	4	2	1	1	3	1	2	1	4	4	4	1	4	2	1	1	4	2	2	3	2	4	4	4	1	2	4	4	4	1	1
30223	3066	2	3				21	2	4	3	2	1	2	3	4	1	3	1	3	2	1	1	3	2	4	1	4	4	1	1	1	3	2	3	1	2	2	3	1	2	2	2	3	1	1	4	1	1	3
[truncated: 92 more columns]

## Sheet: Study 2_Clinical Sample
SR_Valid	RBQ_Time	CATI_Time	Pre-screener	Sex	Gender	Age	RBQ1	RBQ2	RBQ3	RBQ4	RBQ5	RBQ6	RBQ7	RBQ8	RBQ9	RBQ10	RBQ11	RBQ12	RBQ13	RBQ14	RBQ15	RBQ16	RBQ17	RBQ18	RBQ19	RBQ20	CATI1	CATI2	CATI3	CATI4	CATI5	CATI6	CATI7	CATI8	CATI9	CATI10	CATI11	CATI12	CATI13	CATI14	CATI15	CATI16	CATI17	CATI18	CATI19	CATI20	CATI21	CATI22	CATI23
1	38.003	38.516	1	1	1	28	1	2	1	1	2	1	2	2	1	1	1	1	1	2	1	2	1	2	1	2	4	4	2	3	1	4	4	4	2	3	4	4	2	5	2	2	4	4	5	2	4	4	2
1	56.525	41.566	1	1	1	35	2	2	1	1	1	2	3	1	1	2	1	2	2	3	1	2	2	2	1	3	4	4	4	3	4	2	3	2	2	2	2	2	3	3	3	3	2	3	3	4	4	3	2
1	119.405	48.189	2	2	2	35	2	2	1	1	2	2	2	1	1	1	2	2	1	2	2	1	1	1	2	2	4	3	5	4	2	3	2	4	4	3	4	5	4	3	4	4	3	4	3	2	4	4	4
1	36.497	52.798	2	1	1	24	3	3	3	3	3	4	2	2	2	3	3	2	4	1	3	3	3	3	3	2	4	2	1	3	3	4	4	5	4	3	5	5	3	4	4	4	5	3	4	4	4	5	4
1	325.236	53.067	2	1	1	20	2	2	3	3	2	2	1	1	1	1	1	1	2	2	2	3	3	1	2	1	3	4	4	2	4	4	3	2	2	4	3	4	3	3	2	3	4	3	3	4	3	2	3
1	116.29	60.042	1	1	1	19	2	3	1	2	2	2	2	1	2	2	1	3	2	3	3	2	3	1	1	2	3	3	3	3	3	3	3	3	3	3	3	3	3	3	3	3	3	3	3	3	3	3	3
2	87.542	61.524	1	1	1	23	2	2	1	3	2	2	2	2	2	1	3	1	3	3	2	2	3	2	3	2	4	4	4	4	4	3	5	3	2	3	3	3	3	3	3	4	2	2	3	2	2	4	2
2	358.477	71.16	1	1	1	18	2	3	1	4	2	2	3	2	2	1	1	1	1	1	4	4	1	2	4	2	5	5	1	1	5	1	5	1	1	1	2	2	3	2	1	2	5	1	5	5	5	3	5
1	69.563	71.548	2	1	1	42	2	3	2	2	2	3	2	2	2	2	1	2	3	2	3	2	2	3	2	2	4	5	4	4	4	4	2	3	3	4	2	4	5	3	3	4	3	4	5	3	4	3	4
1	38.665	71.612	2	2	2	32	1	4	2	3	3	1	1	1	1	1	1	2	2	2	2	2	3	4	4	3	5	5	4	4	5	4	3	2	4	4	4	2	4	4	1	4	4	2	2	5	4	3	2
1	57.774	72.083	2	2	2	55	2	3	3	2	2	2	1	1	1	2	2	3	4	3	3	4	4	3	2	3	4	5	4	2	4	2	3	1	4	4	3	4	2	4	3	4	2	2	2	2	4	3	2
1	34.672	72.893	1	2	2	23	2	3	1	3	2	2	1	1	2	2	1	2	2	2	2	2	2	2	2	2	5	3	2	1	4	4	4	5	4	2	1	4	1	2	5	3	1	1	5	2	2	2	2
1	82.105	73.856	1	1	1	18	2	2	3	4	2	4	2	2	1	3	1	1	3	3	2	2	4	4	3	2	5	4	5	5	5	5	5	1	5	5	5	4	5	4	1	2	5	4	2	4	3	3	4
1	58.849	73.95	1	1	1	48	3	3	1	3	2	3	3	2	2	2	2	3	2	3	2	2	3	3	3	2	5	4	4	4	4	4	3	4	4	4	4	4	3	3	4	4	4	4	4	4	4	4	5
1	50.321	75.163	2	1	1	30	2	3	2	2	2	2	3	1	1	2	3	2	3	3	4	4	2	3	1	3	4	5	4	5	5	2	4	2	2	4	5	4	4	4	1	4	5	3	2	4	4	4	4
1	87.541	78.587	2	1	1	30	2	2	1	3	2	2	3	2	1	2	2	3	3	2	4	3	3	4	3	3	4	5	5	5	5	5	5	1	4	5	5	4	5	4	1	5	5	5	1	5	5	5	1
1	54.816	79.233	1	2	1	22	2	4	2	3	1	4	3	1	2	3	3	2	4	4	4	4	4	2	4	3	5	5	3	5	5	1	5	1	1	5	5	3	5	5	1	1	5	5	1	2	5	1	1
1	100.061	79.238	2	2	2	30	2	2	2	2	2	2	2	2	3	1	1	1	3	2	2	3	1	1	2	2	4	4	4	3	3	4	4	4	4	4	3	3	3	4	4	4	4	4	4	3	4	4	3
1	68.015	84.312	2	2	2	31	2	3	1	2	1	2	3	3	1	3	3	3	3	4	4	3	3	4	4	2	4	5	5	5	4	4	3	1	4	3	4	5	5	4	2	3	5	5	4	4	5	5	4
1	71.782	88.269	1	1	1	22	2	2	1	3	2	2	1	2	2	3	1	1	4	4	3	4	4	2	2	3	5	5	4	4	4	5	4	4	3	3	3	3	2	5	1	3	4	4	4	5	3	4	3
1	55.671	88.39	1	2	4	19	3	3	3	1	1	1	1	2	2	2	3	2	2	2	4	3	2	3	3	1	3	3	4	2	4	3	5	2	2	4	3	4	2	3	4	3	4	3	4	2	4	3	5
1	70.712	95.617	2	2	2	34	2	4	1	3	2	4	3	1	1	2	3	3	3	1	4	4	3	3	2	2	5	5	4	5	5	4	4	1	4	5	5	5	5	5	1	5	5	5	2	4	5	5	1
1	143.381	95.735	2	2	2	33	1	3	1	2	2	3	2	1	3	3	2	2	4	4	4	4	4	4	4	2	5	5	5	5	5	4	4	2	4	4	5	5	4	5	2	5	5	5	3	4	5	4	3
1	126.164	97.356	2	2	2	34	2	3	2	3	3	2	2	1	1	2	2	2	3	2	4	3	3	3	3	3	4	4	4	4	4	4	4	2	4	4	3	3	4	5	2	4	4	4	2	4	3	2	3
1	66.955	98.707	2	1	1	26	2	2	1	1	2	1	1	2	1	1	1	2	3	2	3	3	2	2	3	2	2	5	5	4	5	4	2	3	5	2	5	4	5	3	1	4	5	2	1	4	5	2	1
1	67.177	99.368	2	2	1	27	2	2	1	2	1	3	2	1	1	2	2	2	3	1	3	1	3	2	3	2	4	5	4	5	5	5	2	2	5	4	5	4	4	2	1	4	5	1	2	1	5	3	1
1	80.593	101.86	2	2	2	25	1	2	1	2	1	2	2	1	1	1	2	2	3	2	4	1	3	2	2	2	5	5	4	4	5	5	1	2	5	3	5	5	5	4	1	5	5	1	4	1	5	4	1
1	58.167	104.425	1	2	2	27	2	1	1	1	2	1	1	2	1	1	1	2	2	2	1	2	2	1	4	2	2	4	4	1	4	4	4	1	4	1	3	1	5	4	1	4	4	4	2	4	4	1	1
1	64.039	104.608	1	1	1	30	1	1	1	1	1	1	1	1	1	1	1	1	2	1	1	2	3	1	1	2	2	3	4	4	4	1	1	4	4	3	4	2	3	4	3	4	4	1	3	2	3	4	3
1	80.549	105.211	1	2	2	26	2	1	1	1	1	1	2	2	2	2	1	2	3	2	2	2	2	1	1	2	2	4	4	4	4	3	1	3	4	3	5	5	5	4	2	4	5	5	3	2	4	4	2
1	64.952	105.337	2	2	2	32	1	4	1	1	1	1	2	2	3	1	1	3	1	2	3	2	2	1	1	3	5	4	5	2	4	2	2	1	5	4	5	5	5	5	1	2	5	5	2	2	4	1	1
1	132.211	106.139	1	1	1	32	1	3	1	2	2	2	1	1	1	1	2	2	1	2	3	2	2	1	2	2	5	5	5	3	4	4	4	1	4	5	4	4	4	4	1	3	5	3	4	4	4	4	3
1	68.299	106.546	2	1	4	26	2	4	2	4	2	3	3	2	3	3	2	2	2	1	2	2	2	1	1	1	5	2	3	5	3	3	5	4	4	3	5	5	4	2	4	5	4	5	4	3	3	3	4
1	66.559	107.919	1	1	1	31	2	2	1	1	3	1	3	1	2	1	2	2	2	1	2	2	3	2	1	2	4	4	2	2	4	2	2	1	4	4	4	4	4	4	2	2	4	2	4	4	4	2	2
1	55.817	108.335	1	1	1	23	2	3	2	3	4	3	2	2	1	2	1	1	2	1	1	3	3	1	1	2	5	2	2	4	2	2	4	4	2	2	4	4	2	4	4	2	2	4	3	4	3	2	4
1	67.477	108.855	2	2	2	41	1	4	3	4	2	4	1	2	1	2	2	3	2	3	2	2	3	1	2	2	5	4	4	5	5	4	5	4	4	2	5	5	5	1	3	2	4	3	2	3	2	3	1
1	401.639	109.267	1	1	1	30	2	3	1	2	3	2	2	2	1	2	1	1	2	1	2	2	2	1	1	2	4	3	3	5	3	4	3	3	5	2	4	4	4	4	3	4
1	303.269	110.371	2	2	2	26	3	4	1	3	4	1	3	3	2	3	3	3	4	4	4	3	4	4	4	3	5	5	3	5	5	5	5	1	5	5	5	5	5	5	1	5	5	5	1	5	5	5	1
1	99.28	111.951	2	2	4	24	2	2	1	2	2	3	2	1	1	3	3	2	3	3	3	2	3	3	2	3	5	5	4	4	4	4	4	2	3	5	4	4	5	4	1	4	5	4	2	3	4	5	1
1	94.595	112.392	1	2	2	18	2	2	1	2	4	2	3	2	3	2	2	3	3	2	4	3	3	2	2	2	4	5	5	4	5	5	3	2	5	5	4	4	4	5	2	5	5	5	4	3	5	4	4
1	69.655	113.541	1	1	1	19	1	2	1	1	1	1	2	2	2	1	1	1	3	2	3	2	2	3	3	1	4	5	2	1	4	4	4	3	4	2	1	1	2	1	4	5	2	1	4	2	3	1	4
1	127.349	113.876	2	2	2	35	2	3	1	3	2	2	2	2	3	2	2	3	3	3	3	4	3	3	1	2	4	4	5	5	5	4	3	2	4	2	5	4	4	5	1	5	5	2	2	5	4	4	2
1	80.624	114.843	2	2	2	26	1	2	1	2	1	1	2	2	2	3	1	2	3	3	3	3	3	2	3	3	5	5	5	4	5	5	2	1	5	4	5	4	5	2	1	5	5	4	4	4	5	5	2
1	92.353	115.568	1	2	2	24	2	4	1	4	2	2	1	2	3	3	1	1	3	4	3	4	3	3	3	3	5	5	5	5	4	5	5	1	5	4	5	4	5	4	1	5	5	5	1	4	4	5	1
1	113.29	117.932	2	2	2	27	1	4	1	1	2	4	2	1	1	1	2	2	2	3	3	2	2	2	3	3	5	5	5	4	5	5	2	2	5	4	5	3	5	5	1	5	5	4	2	4	5	4	3
1	96.21	119.574	2	1	1	35	2	2	1	2	2	2	2	2	2	2	1	2	3	3	3	2	2	2	2	2	4	5	4	4	4	4	3	2	4	5	4	4	3	4	2	4	4	4	3	4	4	4	3
1	73.754	119.932	2	2	2	26	2	3	1	3	4	3	3	2	1	2	3	3	3	2	4	3	4	3	1	3	4	5	5	5	5	5	5	1	5	5	5	5	5	5	1	5	5	5	2	5	4	3	3
1	72.48	120.002	2	2	2	22	3	4	4	4	2	4	2	3	2	3	3	2	3	4	3	4	4	4	3	3	5	4	5	4	5	5	5	1	5	5	5	5	4	4	1	5	5	4	2	4	4	5	2
1	125.398	121.446	2	1	1	29	2	4	2	2	3	4	2	3	2	3	3	2	3	2	3	3	3	3	1	3	5	5	5	5	5	5	4	1	4	5	5	5	5	4	1	5	5	5	1	5	4	5	1
1	115.367	121.938	2	2	2	28	2	2	1	2	1	2	3	3	1	1	2	2	4	4	4	4	3	3	4	2	4	5	5	5	5	3	5	1	5	5	5	3	4	5	1	5	5	5	3	2	5	5	2
1	127.13	122.342	2	3	4	52	2	3	1	4	2	3	2	2	1	2	2	3	3	3	2	3	3	3	3	3	4	4	4	4	4	3	2	2	3	4	4	4	5	5	1	2	2	2	2	2	2	3	2
1	93.548	122.446	1	1	1	25	2	3	2	3	4	3	3	2	2	2	2	3	2	3	3	3	2	2	3	2	5	5	5	4	5	5	4	4	5	3	4	4	4	5	1	5	4	2	4	5	5	4	2
1	91.874	123.883	1	2	2	21	4	4	3	2	4	2	2	1	1	1	2	3	4	3	4	4	4	2	3	2	5	5	5	4	5	5	5	1	5	5	4	5	4	5	1	5	5	5	3	5	5	5	2
1	105.699	124.826	2	2	1	25	2	3	2	3	2	4	2	2	1	3	2	2	2	2	3	3	4	3	3	2	5	5	5	5	5	5	5	3	5	4	5	5	5	3	1	5	5	5	2	5	4	4	2
1	113.58	125.041	2	2	2	39	2	3	1	1	1	2	1	1	2	1	1	1	3	4	3	3	2	1	1	2	5	5	5	5	5	2	1	3	4	2	4	3	1	2	3	4	4	3	4	3	3	2	4
1	77.56	125.283	2	2	2	39	2	2	1	1	1	1	3	3	1	1	1	2	3	2	2	3	3	1	2	2	2	3	4	3	4	5	2	2	4	4	5	3	5	4	1	4	5	4	2	3	3	4	2
1	138.803	125.96	1	1	2	24	1	4	1	2	2	1	1	1	2	1	3	1	2	2	4	1	2	1	2	2	4	5	1	4	4	5	5	1	1	2	5	5	5	5	1	4	4	5	1	5	5	4	1
1	155.7	128.933	1	1	1	24	2	3	1	3	3	2	3	2	1	3	2	2	2	3	2	3	3	3	3	2	4	4	3	1	3	4	4	1	4	5	2	3	2	4	4	4	3	1	3	4	3	4	4
1	103.036	129.034	2	2	2	31	2	4	1	4	1	3	2	2	1	3	3	2	4	2	3	3	3	3	4	2	5	5	5	4	5	3	5	1	4	5	5	5	4	5	1	3	5	4	2	3	4	4	3
1	81.371	130.171	1	1	1	31	2	2	1	2	1	3	2	2	1	3	1	1	3	3	3	3	1	1	1	3	4	5	1	1	5	1	3	1	1	5	3	5	4	5	3	2	4	4	4	3	5	1	1
1	91.278	131.179	2	1	1	43	3	4	2	2	3	3	3	3	1	3	3	2	2	2	3	4	3	1	1	2	5	5	3	2	5	5	3	4	4	2	3	5	5	5	2	4	3	2	3	5	5	3	2
1	104.133	131.891	2	2	4	31	1	2	1	2	1	1	2	2	1	2	1	1	2	1	2	2	3	1	1	2	4	4	2	5	4	3	4	2	2	4	5	2	2	2	2	4	4	5	4	2	4	2	3
1	63.024	132.363	2	1	1	33	2	1	1	1	1	1	2	2	1	1	1	3	2	2	3	3	2	3	1	2	2	5	3	4	5	4	1	2	3	4	4	1	3	5	2	3	3	2	4	1	5	3	3
1	68.518	132.585	2	2	2	27	2	4	2	2	3	3	3	2	3	2	3	3	4	3	3	2	2	3	2	3	5	5	1	4	5	5	5	1	1	4	5	4	1	5	1	3	5	5	5	5	5	5	5
1	97.121	132.701	1	2	2	22	3	3	2	3	4	4	1	2	1	2	2	2	3	2	2	2	4	3	3	3	5	5	4	4	4	4	4	4	4	4	5	4	2	5	3	4	3	4	4	5	4	5	4
1	77.938	132.796	2	1	1	57	2	2	1	2	1	1	2	2	1	2	1	3	3	3	3	4	2	2	2	2	5	5	4	5	5	4	2	1	4	5	5	5	5	5	1	4	5	4	1	4	5	4	1
1	144.738	133.338	2	1	1	37	2	2	1	1	2	1	2	2	1	1	1	2	3	2	2	2	2	2	2	2	4	4	4	3	4	4	3	4	4	2	4	3	3	4	3	4	4	3	3	4	4	4	3
1	68.033	133.814	1	1	1	32	2	4	2	2	3	3	2	2	1	1	1	2	3	3	2	2	1	2	2	2	5	4	4	5	4	3	5	3	3	4	4	4	3	4	2	3	4	5	3	5	5	4	3
1	107.043	134.11	1	2	2	23	1	2	1	2	1	3	2	2	1	3	2	2	1	2	1	1	1	3	3	2	5	2	3	5	5	1	5	5	1	1	5	5	3	3	2	3	4	3	3	2	3	1	5
1	98.172	134.178	2	2	2	25	2	4	1	1	1	2	3	3	1	3	3	3	2	2	2	3	3	2	1	2	5	4	3	5	4	3	3	2	3	4	5	5	4	3	2	4	5	2	3	2	4	4	3
1	137.17	134.609	2	2	4	38	1	3	1	1	2	2	2	2	1	2	1	1	3	2	3	3	2	3	2	3	4	5	5	3	4	5	3	2	4	4	5	4	4	4	1	4	4	4	2	4	4	4	2
1	108.032	135.633	1	2	2	19	2	3	1	2	1	2	2	1	2	1	1	1	3	1	3	3	2	2	1	2	4	4	4	3	4	4	4	4	4	2	4	4	2	3	2	5	4	3	5	1	5	2	4
1	138.679	136.214	1	2	2	27	1	3	1	2	2	2	1	1	1	1	1	2	3	1	3	1	2	1	1	3	5	5	5	3	5	5	5	1	4	5	5	5	4	1	1	5	5	2	3	4	5	5	2
1	71.814	136.89	2	1	1	29	2	3	1	3	3	3	2	2	3	2	3	3	3	3	3	3	4	3	3	2	4	4	4	4	4	4	4	2	4	4	4	4	4	4	2	4	4	4	3	4	4	4	3
1	91.468	136.959	2	1	1	22	2	2	1	1	2	2	2	3	1	1	1	2	2	1	3	3	3	4	1	3	4	5	1	2	4	4	1	2	3	4	5	2	5	4	1	5	5	4	2	4	5	2	1
1	89.574	137.577	2	2	2	37	2	4	1	3	3	4	2	1	2	2	2	3	4	3	3	3	4	3	3	3	5	4	4	5	4	3	5	2	3	4	4	5	5	4	2	4	4	4	2	4	4	4	2
1	82.205	137.994	2	1	1	37	2	3	1	2	2	1	2	2	2	2	2	1	3	2	3	3	3	3	2	2	4	4	4	3	4	4	3	2	4	4	5	3	4	3	2	4	4	4	4	3	4	4	3
1	127.836	138.206	2	2	2	48	2	2	1	2	2	2	3	2	1	2	2	2	4	4	4	4	4	3	4	3	4	5	4	5	5	3	4	1	3	5	5	4	5	5	1	4	5	5	1	3	5	4	1
1	98.032	139.567	2	2	4	36	2	3	1	2	3	2	3	2	1	2	3	3	3	3	3	2	2	3	4	2	5	5	4	4	5	4	4	1	4	5	5	5	5	5	1	4	5	5	2	5	5	4	2
1	73.435	140.051	2	2	4	27	2	3	1	3	3	1	3	2	1	1	1	2	3	2	3	2	3	2	1	2	4	5	5	4	4	4	4	3	4	4	5	3	2	4	3	5	4	4	4	3	4	4	4
1	65.227	143.824	2	1	1	20	1	4	3	4	4	4	1	2	1	1	1	1	2	2	3	1	3	1	2	2	5	2	4	5	5	5	4	3	4	2	5	5	3	4	2	4	5	5	3	4	4	2	2
1	99.537	144.179	2	1	1	24	2	4	1	3	2	2	3	2	1	2	1	3	3	3	4	4	3	2	1	2	5	5	5	4	5	5	4	2	5	5	4	4	4	5	1	4	5	3	4	4	5	5	4
1	87.911	144.321	1	2	2	27	1	3	1	2	2	2	1	1	1	1	1	2	1	1	2	1	2	1	1	2	5	4	4	3	4	3	2	1	4	4	5	4	4	2	1	3	5	2	4	3	2	3	3
1	78.352	144.421	2	2	2	37	2	4	2	4	4	2	3	3	2	3	3	3	3	3	4	4	2	2	3	3	5	5	4	5	5	5	4	1	4	5	5	5	5	5	1	4	5	5	1	5	5	5	1
1	95.584	145.384	1	1	1	23	1	3	1	2	2	1	2	1	2	2	1	1	1	1	1	2	2	1	1	2	5	5	4	3	4	4	3	3	4	4	4	4	4	1	2	3	4	2	2	3	1	1	2
1	50.143	145.448	2	1	1	37	2	2	1	3	3	4	2	2	2	2	2	1	2	2	4	2	3	3	3	3	3	5	2	4	4	4	5	1	3	4	5	3	5	4	1	2	5	4	4	2	4	4	1
1	122.321	145.514	2	2	4	21	3	4	1	3	2	2	2	3	3	3	3	3	3	3	3	4	4	4	3	2	5	5	5	4	5	5	4	1	1	5	5	3	5	4	1	5	5	5	1	4	4	4	1
1	143.295	146.626	2	2	2	58	3	2	1	1	1	1	2	2	2	2	2	3	2	2	2	2	3	2	2	3	2	4	4	4	4	4	1	3	4	2	5	4	3	4	3	3	3	3	3	1	3	1	4
1	122.345	147.549	2	2	4	23	2	4	1	4	3	4	3	3	2	3	3	3	3	4	3	3	3	4	2	2	5	4	4	4	5	5	4	2	4	5	4	5	5	4	1	5	5	5	2	4	4	3	1
1	93.985	147.824	1	1	1	48	1	2	1	2	2	2	2	2	1	2	2	3	2	2	3	2	2	2	1	2	3	4	5	2	4	5	2	4	5	2	5	4	4	5	4	5	3	2	3	4	4	2	3
1	90.84	147.99	1	2	2	25	2	4	1	3	3	3	1	2	2	3	2	1	3	2	3	3	3	1	2	2	5	4	4	5	5	5	5	4	4	2	5	5	2	4	4	5	4	5	4	5	5	4	4
1	82.019	148.155	2	1	1	38	2	4	2	4	4	4	2	2	3	3	3	2	3	3	2	3	3	4	3	3	5	4	5	4	3	4	5	2	4	5	5	3	4	2	1	3	5	5	3	5	5	5	3
1	81.99	149.004	2	1	1	41	1	1	1	1	1	1	1	1	1	2	1	1	3	2	4	2	2	1	1	2	4	5	4	5	5	4	4	1	2	4	5	3	5	5	1	3	5	4	3	3	5	3	2
1	77.939	149.217	1	1	1	29	1	4	1	2	1	2	1	1	1	1	1	1	1	1	1	1	2	1	2	2	4	3	1	1	1	2	2	1	4	3	1	1	4	2	2	4	4	1	2	1	3	2	1
1	119.595	149.926	2	2	1	22	2	3	1	3	2	4	1	2	1	3	3	3	3	3	2	2	3	3	3	3	5	5	5	5	5	5	2	1	4	5	5	5	5	5	1	4	5	5	2	4	4	5	2
1	109.237	150.113	2	2	2	29	2	3	2	4	3	4	2	1	2	3	1	2	3	2	4	3	2	2	3	2	4	5	5	5	4	5	5	1	4	5	5	4	2	5	1	5	5	5	4	4	5	5	4
1	74.138	151.444	1	2	2	31	2	1	1	1	1	1	2	1	1	1	1	3	2	3	3	3	1	2	2	3	4	5	4	2	5	1	1	2	3	4	5	4	5	5	1	4	5	2	1	1	4	1	2
1	101.97	151.486	2	2	1	28	2	2	1	1	2	1	2	1	2	1	1	2	2	3	3	3	3	3	2	2	4	5	5	2	4	4	2	2	2	5	5	4	2	4	1	5	5	4	4	2	4	5	4
1	104.246	152.064	2	2	2	20	1	4	1	3	2	4	2	1	1	2	2	3	3	3	3	1	2	1	2	2	5	5	5	4	5	5	4	1	4	5	5	4	3	4	1	5	5	5	4	2	4	5	3
1	89.699	152.451	2	2	2	29	1	3	1	2	2	3	3	2	1	2	2	2	4	2	3	3	3	2	3	2	4	4	4	3	4	4	3	2	4	4	5	4	4	4	2	4	5	4	3	4	4	4	3
1	89.07	152.961	1	1	1	47	3	1	1	1	1	1	2	2	1	2	2	2	3	1	3	3	3	2	3	3	1	5	2	4	5	1	1	1	1	4	5	1	4	5	1	2	4	1	2	1	5	1	2
1	71.073	153.684	2	1	1	51	3	1	1	2	4	3	2	2	2	3	2	2	4	3	4	4	2	2	2	2	2	5	4	5	5	4	2	1	4	4	4	2	4	5	1	4	4	2	4	2	2	4	2
1	108.793	155.17	2	1	1	34	2	3	1	2	4	1	3	2	1	1	1	3	2	1	2	2	2	2	1	2	4	4	4	5	4	3	4	2	4	4	5	3	5	4	3	4	5	5	2	5	4	4	4
1	122.847	155.522	2	2	2	21	1	4	2	2	2	4	3	2	2	2	3	3	3	1	3	2	3	3	3	2	5	5	4	5	5	5	4	2	4	4	5	5	2	2	1	5	5	4	4	3	5	5	4
1	83.337	156.796	2	2	2	46	1	1	1	1	1	1	1	2	2	2	1	2	1	2	1	1	2	1	1	1	4	3	2	1	1	4	1	1	2	3	1	1	1	1	1	1	3	1	5	1	1	2	5
1	46.158	157.404	2	2	2	43	2	2	1	1	2	1	2	1	2	3	1	2	3	2	2	2	3	1	1	2	4	4	4	5	5	4	1	1	3	4	5	4	3	5	1	4	5	4	3	4	5	4	2
1	93.274	159.106	2	2	2	40	1	2	1	2	1	1	2	1	2	2	2	2	3	4	3	4	3	1	1	2	5	5	5	5	4	5	3	3	4	3	5	3	4	5	2	5	5	5	4	3	5	5	3
1	119.954	159.257	1	1	4	19	2	3	1	1	2	3	3	2	1	1	1	2	2	2	1	3	2	1	2	2	4	4	1	2	4	4	4	1	2	5	4	4	4	3	1	4	5	2	2	4	3	2	1
1	148.015	159.759	2	1	1	32	2	2	1	1	1	1	1	2	2	2	1	1	4	4	3	3	2	3	3	2	5	5	4	4	4	4	3	2	4	2	5	4	5	3	1	4	5	2	1	4	4	1	1
1	170.573	160.203	1	1	4	21	1	3	1	4	2	1	2	2	2	3	1	3	1	2	1	1	1	1	4	2	2	4	3	5	4	4	5	5	5	4	5	2	5	5	2	4	2	5	2	2	2	4	2
1	109.424	160.383	1	2	2	38	2	4	1	1	1	1	1	2	1	2	3	2	3	3	3	4	4	3	1	3	5	5	4	5	5	5	1	1	2	5	5	5	5	5	1	4	5	5	2	1	5	5	2
1	113.525	160.466	2	2	2	42	1	2	1	3	2	1	2	2	1	1	1	2	3	1	3	2	1	2	1	2	5	5	4	3	5	1	1	4	1	1	5	1	3	4	3	1	4	3	3	4	5	2	3
1	88.537	160.807	1	1	1	29	1	3	1	1	1	3	2	1	1	1	3	1	2	1	3	2	2	2	2	2	4	5	5	1	5	2	2	4	5	3	5	5	2	2	2	4	4	1	2	2	5	1	2
1	134.291	160.841	2	2	2	49	2	2	1	2	1	1	3	2	2	3	2	3	2	2	2	2	3	3	2	3	4	4	5	5	5	3	4	2	5	4	5	5	4	4	2	4	4	4	3	1	4	4	3
1	120.744	160.998	2	1	1	58	3	3	2	1	2	2	2	2	1	2	3	2	4	1	3	3	3	3	1	3	5	5	5	4	5	4	3	1	4	5	5	5	5	4	1	4	5	4	1	4	5	5	1
1	108.409	161.206	2	2	2	39	2	1	1	2	1	2	2	1	1	1	1	1	3	2	3	3	2	3	3	3	4	5	4	5	5	4	2	2	4	4	5	2	4	4	1	4	5	5	2	2	4	2	4
1	115.315	161.401	1	1	1	24	2	4	1	1	1	4	2	1	1	2	2	1	2	1	2	2	3	2	3	2	4	4	4	1	3	5	1	2	4	3	4	4	4	3	1	5	5	4	4	2	3	4	4
1	106.451	161.531	2	2	4	23	2	4	2	2	2	3	2	2	2	2	2	3	2	3	3	4	2	3	3	2	5	4	4	5	4	4	4	1	2	5	5	5	2	2	1	5	4	4	4	4	4	5	2
1	106.448	161.91	2	2	2	25	1	4	2	3	2	4	2	2	1	2	3	2	3	3	4	2	4	1	2	3	5	5	5	4	5	5	4	2	5	4	5	5	4	2	2	5	5	5	2	4	4	4	1
1	112.544	162.044	1	2	1	18	2	2	1	1	2	2	3	1	1	1	2	1	3	3	3	3	3	3	2	2	4	5	4	5	4	3	4	1	3	4	3	4	3	4	1	4	5	5	3	3	4	3	3
1	83.355	163.155	2	2	2	25	2	3	2	3	2	2	2	1	1	2	2	3	3	3	3	3	4	1	2	2	4	5	3	4	5	2	4	1	1	5	5	4	4	5	1	3	5	4	2	3	4	2	3
1	105.081	164.176	2	2	2	36	1	3	1	1	2	2	1	1	1	2	1	1	1	1	3	3	3	2	1	2	4	5	3	2	4	4	2	2	4	4	4	4	4	2	2	4	4	4	4	4	4	4	4
1	215.328	164.368	2	2	2	22	2	3	1	2	2	2	1	2	1	1	1	1	3	3	3	3	2	2	2	2	5	3	3	5	3	3	2	4	4	2	5	4	3	5	2	4	3	4	4	2	4	1	3
1	65.765	164.773	1	1	1	28	2	4	3	2	4	2	2	1	1	1	1	2	2	2	4	3	4	2	3	3	4	5	5	2	5	2	5	4	2	3	4	4	4	4	2	5	5	2	3	5	5	4	2
1	135.917	164.991	2	2	2	46	1	2	1	3	1	2	1	2	2	2	1	1	2	1	2	2	3	3	2	2	5	4	4	3	4	4	5	4	4	4	4	4	2	3	2	5	3	2	5	3	2	2	4
1	90.299	165.327	2	1	1	23	2	4	1	3	3	3	3	2	2	2	3	1	4	4	4	3	4	1	2	2	5	5	5	3	5	5	5	2	5	5	5	5	5	5	1	4	5	5	2	4	4	4	1
1	89.552	165.879	2	2	2	26	1	3	1	2	1	1	2	2	1	1	2	2	2	1	1	2	2	3	2	2	4	2	3	4	4	2	3	4	2	3	4	4	4	2	1	3	4	5	3	1	1	5	2
1	107.297	165.959	1	1	1	30	1	2	1	2	3	1	3	1	1	2	2	1	3	2	3	3	4	1	2	3	4	4	5	2	4	5	4	2	5	4	4	4	5	4	2	4	4	2	2	4	4	5	2
1	110.36	166.334	1	2	1	25	1	3	1	4	1	3	1	1	1	1	1	2	1	2	1	3	3	2	2	2	4	5	5	2	5	4	5	4	4	1	5	5	5	3	2	5	4	1	1	1	4	5	2
1	229.978	167.352	2	1	1	40	2	4	1	3	4	2	2	3	1	2	1	2	3	2	3	4	3	2	2	3	5	4	5	5	4	5	4	1	4	5	5	4	5	2	1	5	5	2	1	5	5	5	1
1	71.797	168.456	2	1	1	32	2	4	2	3	2	3	1	1	1	1	1	2	2	1	3	2	3	1	2	3	5	5	4	5	5	4	5	1	4	4	4	5	4	3	1	4	5	5	3	5	5	4	3
1	109.217	168.613	2	1	1	62	3	4	1	3	2	3	3	3	2	3	1	3	3	3	3	3	2	2	2	2	5	5	5	5	5	3	4	1	3	5	5	4	5	4	1	1	5	5	1	4	4	4	1
1	106.138	169.144	2	2	2	52	2	3	1	3	2	4	3	2	1	2	1	2	3	3	4	3	2	4	2	2	4	5	5	5	5	5	5	1	4	4	5	4	4	3	1	4	5	4	2	4	4	4	2
1	100.846	169.826	2	1	1	39	1	3	1	2	2	1	2	2	1	3	1	1	1	1	3	2	3	1	1	3	5	5	4	5	5	5	4	1	4	4	5	3	5	3	1	4	5	5	3	4	5	5	2
1	96.152	169.906	2	1	1	38	2	3	1	3	2	3	3	2	1	2	2	3	4	3	4	4	4	3	3	3	4	5	5	5	5	4	5	2	4	4	5	4	5	5	1	5	5	5	1	4	4	4	2
1	120.557	170.781	2	2	2	53	2	2	1	2	2	3	2	3	2	2	3	3	3	2	2	2	2	2	2	2	4	4	4	4	4	3	3	4	4	2	4	4	4	3	1	4	4	4	4	4	3	3	4
1	97.346	171.819	2	2	4	36	4	4	2	3	4	2	3	3	3	3	3	2	4	4	4	4	3	3	4	3	4	5	2	5	5	5	2	1	2	5	5	5	5	5	1	2	5	5	1	5	5	4	1
1	77.868	172.631	2	2	2	45	2	2	1	2	2	1	1	1	1	2	1	1	3	1	3	3	3	2	3	2	1	5	4	5	5	4	3	1	1	5	5	1	5	3	1	2	5	5	3	4	5	2	1
1	144.146	174.073	2	1	1	38	2	2	1	1	1	1	3	1	1	2	1	3	2	3	3	3	3	3	3	2	3	5	5	4	5	2	2	1	1	3	5	1	5	3	1	2	5	3	2	1	4	5	1
1	144.767	174.254	2	1	1	61	1	3	1	1	2	1	2	3	2	3	2	2	3	3	3	3	3	3	3	2	4	4	5	4	4	5	2	1	4	3	5	4	5	3	1	3	5	4	1	3	4	4	1
1	95.167	174.617	1	1	1	36	1	3	1	1	1	1	1	2	1	1	1	1	2	2	2	2	1	1	2	2	4	4	2	1	1	1	1	4	3	1	2	1	4	3	5	2	1	1	2	1	1	1	1
1	120.711	174.91	2	2	2	32	3	3	1	1	1	3	2	2	1	3	1	3	3	3	3	3	3	3	4	3	4	5	4	5	5	3	1	1	4	4	5	4	4	4	1	4	5	4	2	1	4	3	2
1	143.168	175.44	1	1	1	20	2	3	2	1	2	1	2	3	1	2	3	2	3	3	3	3	3	2	3	3	5	5	1	4	5	1	1	2	2	4	4	4	5	4	2	1	4	5	2	5	4	1	1
1	125.899	175.768	2	2	1	19	2	3	1	2	2	4	3	2	1	2	2	2	2	3	2	3	2	2	2	2	5	5	4	5	5	3	5	2	2	4	5	5	4	4	1	4	4	4	3	4	4	5	2
1	124.135	176.453	2	1	1	36	2	1	1	1	1	1	1	1	1	1	1	1	2	2	2	2	1	2	1	2	1	5	1	4	4	1	1	1	4	4	5	5	5	5	2	3	4	1	3	1	4	3	2
1	337.397	176.516	1	1	1	20	2	4	2	1	2	4	3	2	2	3	2	2	3	3	3	3	3	1	2	2	5	4	5	2	4	4	2	4	4	2	4	5	4	2	4	5	4	4	4	4	4	1	4
1	124.023	177.833	2	2	2	52	2	1	1	1	1	1	2	2	1	2	1	2	3	2	3	3	3	3	2	2	4	4	4	5	4	4	2	2	5	4	4	4	4	4	1	4	5	4	3	4	3	4	3
1	90.197	177.924	2	2	2	23	1	3	1	2	2	3	2	1	3	2	2	3	2	2	1	2	1	1	1	2	5	4	4	2	2	5	5	4	4	2	5	4	4	1	1	5	4	4	4	4	2	4	1
1	186.208	178.161	2	2	2	46	1	2	1	3	3	3	3	2	3	2	2	2	3	4	3	4	2	3	2	3	4	5	4	5	5	5	4	1	3	4	5	4	4	5	1	5	5	4	2	5	5	4	2
1	123.604	179.082	2	1	1	30	1	2	1	1	1	1	1	1	1	1	3	1	1	1	1	1	2	2	1	1	5	1	1	1	1	1	4	5	5	1	1	1	1	1	5	5	1	1	5	1	1	1	5
1	134.82	179.87	2	1	1	25	1	4	1	1	2	1	3	3	2	2	2	3	3	3	2	3	2	2	2	2	5	3	5	3	4	4	3	4	5	4	5	5	3	4	3	5	4	4	4	4	5	4	4
1	107.233	180.632	1	1	1	24	2	3	1	2	1	1	1	1	1	1	1	2	1	2	2	3	3	1	1	1	3	4	4	2	4	4	5	3	4	2	4	3	3	3	4	3	4	2	3	4	2	2	4
1	141.884	181.215	2	2	2	23	1	2	1	2	1	2	2	1	1	2	2	2	3	1	2	2	2	2	2	2	5	5	5	5	5	4	1	2	2	4	5	4	5	4	1	5	5	5	2	1	4	3	2
1	140.419	182.436	2	2	2	32	2	2	1	3	2	2	3	2	2	3	2	3	4	4	3	3	3	3	3	2	5	5	5	5	5	5	5	1	4	4	5	5	5	5	2	5	5	5	1	4	5	5	2
1	107.747	182.514	2	2	2	31	2	3	1	2	1	1	2	2	2	2	2	2	3	2	3	3	3	2	2	3	5	5	4	4	5	5	4	1	4	5	5	4	4	4	1	5	5	4	2	2	4	3	3
1	136.134	184.739	2	2	4	31	1	2	1	2	1	4	3	3	3	3	1	3	3	2	2	2	2	1	1	3	3	2	5	5	5	5	2	1	3	5	5	5	2	5	1	4	5	4	2	1	4	3	3
1	111.451	184.932	1	1	1	27	1	2	1	3	1	2	2	2	2	2	3	2	3	2	3	2	3	1	2	2	5	4	1	4	4	2	4	4	4	2	2	4	4	2	3	4	2	2	2	2	4	2	2
1	122.351	186.713	2	3	4	31	2	3	2	2	2	2	3	2	1	2	2	2	3	2	3	3	2	2	2	2	5	3	4	4	4	4	5	1	4	4	5	5	5	5	1	3	5	4	2	5	4	4	2
1	126.617	187.205	2	2	2	27	1	2	1	2	1	1	1	1	2	2	1	2	3	2	4	4	2	2	1	2	5	5	5	5	5	4	1	1	2	5	5	4	5	4	1	4	5	2	2	1	5	2	2
1	116.319	189.078	1	2	2	29	1	2	1	1	2	2	2	1	1	1	1	1	2	2	2	1	2	3	2	3	3	5	5	3	4	5	1	2	5	3	3	4	5	3	1	5	4	4	4	5	3	5	3
1	115.33	189.916	2	2	2	42	2	2	1	1	2	2	3	3	3	2	3	2	2	3	3	3	2	1	2	2	5	5	2	5	5	2	4	1	4	4	5	5	4	5	1	4	4	2	2	4	5	4	2
1	95.136	191.042	1	1	1	22	2	1	1	1	1	2	2	2	1	1	1	2	2	1	1	1	1	2	1	1	3	2	1	3	4	1	2	4	3	4	2	3	2	3	4	4	2	1	4	2	3	1	3
1	156.015	192.398	2	1	1	37	2	2	3	3	4	4	2	1	2	1	1	2	2	2	2	2	2	3	3	3	5	5	5	3	4	4	4	1	4	4	5	4	4	4	1	4	5	4	3	4	3	4	3
1	161.083	192.4	1	2	2	22	2	3	1	3	1	1	2	2	2	3	2	3	3	2	3	3	3	2	3	3	4	4	5	5	5	4	2	1	4	5	5	4	5	4	1	5	5	5	2	2	5	4	1
1	102.199	193.036	2	2	4	32	3	4	2	4	2	4	3	3	3	3	2	2	3	3	2	2	3	3	3	3	5	4	5	5	5	5	5	4	5	2	5	5	2	4	2	5	4	5	4	4	5	5	3
1	118.209	194.914	2	2	2	24	2	4	2	2	2	4	1	3	2	2	3	3	2	2	3	1	2	3	2	2	5	4	2	5		3	5	3	4	3	5	5	1	4	1	4	4	4	4	4	4	4	5
1	161.266	194.967	1	2	2	24	1	2	1	2	1	4	2	2	1	3	1	1	2	1	1	2	3	3	3	2	5	4	5	3	5	5	4	2	5	4	4	4	2	5	3	5	4	4	5	1	2	1	4
1	89.501	195.521	2	2	2	32	3	3	3	3	4	3	3	3	3	3	3	3	3	3	3	3	3	3	3	3	5	5	1	5	5	5	5	1	1	5	5	5	1	5	1	5	5	5	5	5	5	5	1
1	118.07	196.042	2	2	2	32	2	4	1	2	2	2	2	2	1	1	1	2	2	4	3	3	4	3	4	3	5	5	5	2	4	4	3	3	4	2	4	5	5	3	4	5	5	4	2	3	5	4	3
1	125.781	196.111	1	1	1	37	3	2	1	4	2	1	2	2	1	2	1	3	3	2	4	3	3	2	3	2	4	5	4	2	5	3	5	4	4	3	1	1	1	3	4	4	2	4	5	2	1	1	2
1	107.389	196.173	2	1	1	43	2	2	1	2	2	2	3	2	3	2	3	3	4	4	4	4	4	4	3	3	4	5	1	5	5	4	5	1	4	5	5	5	5	5	1	4	5	5	1	5	5	5	1
1	155.613	196.658	2	2	2	42	1	1	1	1	1	1	1	3	2	2	1	3	3	3	3	3	1	1	1	3	2	4	4	4	4	4	2	2	4	2	4	2	4	2	2	5	4	4	2	2	4	2	2
1	124.08	196.713	1	2	4	25	1	4	2	2	2	3	3	2	2	3	3	2	2	3	2	2	3	2	2	2	5	4	5	5	5	5	4	3	5	3	5	5	4	4	3	5	3	5	3	4	5	5	2
1	79.764	197.072	1	1	1	30	1	1	1	1	2	1	2	2	1	1	2	2	2	1	2	2	2	2	2	1	2	3	1	5	4	3	1	4	4	2	5	3	2	3	5	4	2	3	4	2	4	2	4
1	158.778	198.709	1	2	2	23	1	4	1	1	2	2	1	1	1	1	1	2	1	2	1	1	1	1	1	2	5	4	5	2	4	4	2	4	5	2	5	5	2	2	2	5	5	4	4	4	2	4	4
1	104.153	199.091	1	2	2	29	1	3	1	1	1	1	1	1	1	1	1	1	1	1	1	2	1	2	1	2	5	3	2	1	1	2	2	3	2	2	2	4	2	3	4	4	3	1	5	1	1	1	4
1	116.338	199.759	2	2	2	33	1	3	2	1	2	1	3	3	2	2	2	3	4	2	1	4	4	1	1	3	4	4	4	5	5	2	1	4	4	2	5	4	5	4	1	4	5	5	2	5	4	2	2
1	122.482	200.662	1	1	1	20	1	4	2	2	2	2	1	2	1	1	2	3	2	1	1	1	4	1	2	2	5	1	2	5	1	2	4	5	1	1	5	5	1	1	4	2	2	5	5	4	1	1	5
1	102.099	205.03	2	1	1	26	1	1	1	1	1	2	3	3	2	2	1	3	3	3	1	2	3	2	2	2	4	4	5	5	5	5	3	1	5	5	5	1	4	3	1	5	5	1	2	3	4	3	1
1	142.983	205.885	2	2	2	39	1	2	1	2	1	2	3	1	1	1	2	3	3	3	4	3	4	4	3	2	4	5	2	3	5	4	4	2	4	4	5	5	5	2	1	4	1	4	1	3	4	4	1
1	115.333	206.859	2	2	2	55	2	3	1	2	2	2	1	2	2	3	2	2	3	2	4	2	3	3	3	3	4	4	4	5	5	5	3	1	4	4	5	4	4	4	1	5	5	5	3	4	5	5	3
1	99.262	207.201	1	1	4	28	2	4	2	4	4	4	3	2	2	2	3	3	3	2	3	3	2	2	4	2	5	5	4	4	5	4	5	4	3	4	5	5	4	5	1	5	5	4	4	5	5	5	2
1	142.441	207.75	1	1	1	27	2	1	1	1	1	1	1	1	1	1	1	2	2	1	1	2	2	2	2	2	4	4	4	2	2	4	1	4	4	2	1	3	3	3	2	4	3	3	4	1	4	4	2
1	126.065	210.641	1	1	1	23	2	3	1	3	1	3	2	1	2	2	2	1	2	2	2	3	3	2	2	3	3	4	4	3	5	5	4	1	4	3	4	3	4	3	2	4	5	2	2	3	5	5	4
1	139.859	211.948	1	2	2	35	2	4	1	3	2	2	3	2	1	1	1	2	3	2	2	2	2	2	1	2	5	4	3	3	4	2	5	3	2	2	5	5	4	4	1	4	4	5	4	4	4	3	4
1	83.289	212.229	2	1	1	42	1	2	1	1	2	1	1	2	2	1	2	2	2	2	2	2	2	2	2	1	2	2	2	2	4	2	2	2	4	4	4	4	2	2	4	4	4	2	4	2	2	4	4
1	173.379	213.386	2	2	2	30	2	3	2	2	2	2	2	2	1	2	2	2	1	1	3	3	2	3	3	2	5	5	4	5	5	5	4	3	4	4	5	4	5	4	1	5	5	5	2	4	5	4	2
1	131.828	213.997	2	2	2	34	2	1	1	2	1	1	1	1	1	1	1	1	3	2	3	3	2	1	1	3	2	4	4	2	4	4	2	2	4	4	2	2	4	4	2	4	4	2	2	2	4	4	2
1	249.108	214.727	2	2	2	33	1	2	1	2	3	2	1	1	1	2	2	3	3	2	3	2	3	4	3	3	5	5	4	5	5	4	5	1	4	5	5	5	2	3	1	5	5	5	4	5	5	5	4
1	96.912	215.56	2	2	2	36	3	4	1	3	2	3	2	3	3	2	1	2	4	3	4	4	2	3	1	2	4	5	3	5	5	4	3	2	4	3	5	4	3	5	2	4	5	4	4	4	5	4	5
1	150.512	216.003	2	1	1	24	1	2	1	2	2	1	1	1	1	1	1	1	3	2	1	2	1	1	1	3	4	3	2	4	4	2	4	4	2	2	4	4	3	4	4	4	2	4	4	3	4	2	4
1	355.067	218.094	1	1	1	32	1	2	2	1	1	2	2	1	1	2	2	1	1	1	1	2	1	1	1	2	2	1	2	4	2	1	1	2	2	4	5	2	1	2	1	1	4	5	3	2	1	2	1
1	79.708	218.484	1	1	1	25	1	2	1	2	1	1	2	1	1	1	2	2	1	1	1	1	2	1	1	3	4	3	2	2	3	4	4	4	2	2	4	2	2	1	4	4	4	4	4	2	4	4	4
1	118.753	218.592	2	2	4	27	2	3	1	2	1	3	2	1	2	2	2	3	2	2	3	3	3	2	2	2	5	5	4	4	4	4	2	2	5	4	5	5	4	4	2	5	5	4	4	3	4	4	4
1	138.072	218.672	2	1	1	38	2	4	1	1	1	2	2	2	1	1	2	3	4	4	3	3	3	3	3	3	4	5	3	4	5	4	1	2	3	4	5	4	5	4	1	4	5	4	2	1	4	4	2
1	138.357	220.63	1	2	2	51	3	3	2	3	2	3	3	2	3	3	2	3	3	3	3	4	3	3	3	2	5	5	3	4	4	4	5	2	4	4	5	5	5	5	1	4	5	3	2	4	5	3	1
1	173.899	223.059	1	1	1	23	1	2	2	2	3	3	2	1	1	1	1	1	2	1	2	3	2	2	1	2	4	4	4	2	4	4	4	4	4	2	3	2	5	4	2	2	4	2	2	5	4	2	2
1	117.417	223.8	2	1	1	48	1	1	1	1	2	2	1	2	1	1	1	3	2	2	3	2	2	1	1	2	1	4	5	3	4	2	1	2	3	4	5	1	4	4	1	5	5	4	2	2	4	1	2
1	225.834	224.796	2	2	4	22	1	2	1	3	1	4	3	1	1	3	2	3	2	2	3	3	2	2	3	3	5	5	5	5	5	5	5	2	4	3	5	5	4	4	1	5	5	4	4	3	5	5	2
1	150.669	225.166	2	2	4	32	2	4	1	3	2	4	3	3	1	3	3	3	3	3	3	3	3	3	3	3	5	5	4	5	5	5	5	1	4	5	5	5	5	5	1	5	5	4	2	4	5	5	1
1	154.979	228.244	2	2	2	55	2	3	2	4	1	1	3	2	3	3	3	2	2	2	2	2	3	3	3	3	5	5	2	5	5	2	5	1	2	5	5	5	4	5	1	4	5	4	4	2	4	2	2
1	115.513	229.295	1	2	2	24	2	3	1	4	3	2	3	1	2	1	3	3	4	4	4	3	4	4	3	2	4	5	1	2	5	2	5	3	1	3	4	5	4	4	2	1	4	3	4	5	4	1	2
1	149.149	230.223	2	1	1	28	2	3	2	2	3	4	2	2	1	3	2	2	1	2	2	2	2	2	2	2	5	4	5	4	4	5	3	3	5	3	5	2	3	3	1	5	5	5	3	5	5	4	3
1	130.541	231.132	1	2	2	31	2	1	1	1	1	1	1	1	2	2	1	1	1	2	3	3	2	1	2	2	1	3	5	1	5	5	1	5	5	1	4	1	1	2	5	5	3	4	5	1	5	1	5
1	103.462	231.916	2	2	4	25	2	4	2	3	3	3	1	2	1	2	3	2	4	4	2	2	3	3	4	3	5	3	5	5	4	4	4	3	4	2	5	4	2	5	2	5	4	5	4	5	3	5	4
1	120.119	232.4	1	1	1	25	1	4	1	2	2	3	3	1	1	1	3	2	4	3	2	2	3	4	4	2	5	5	4	5	5	4	4	2	3	4	5	5	5	5	1	4	5	4	2	4	5	5	3
1	139.12	244.817	2	1	1	43	3	4	2	2	4	3	1	2	1	1	3	2	3	2	3	3	4	3	3	3	5	4	2	2	4	4	2	2	4	4	5	5	2	4	2	5	5	2	4	5	4	4	4
1	103.782	252.247	2	2	2	25	1	4	4	4	3	3	3	3	2	3	3	3	3	4	3	2	3	3	3	3	5	5	5	4	5	5	5	1	4	4	5	5	4	4	1	5	5	4	2	5	4	5	1
1	90.109	252.637	1	1	1	38	1	3	2	1	1	2	1	1	1	1	2	1	2	1	3	2	3	3	3	3	5	5	5	4	5	1	1	3	3	4	1	5	5	5	1	5	5	4		2	5	1	1
1	137.308	252.655	2	1	1	53	1	3	1	1	1	1	2	1	1	1	1	2	2	2	2	2	2	1	3	3	1	5	4	4	5	1	1	2	4	5	4	1	3	4	1	4	5	2	3	1	4	3	3
1	155.566	254.486	1	1	1	21	1	1	1	2	2	2	1	2	1	2	1	1	2	2	3	1	3	1	2	2	3	5	4	2	4	2	3	2	2	3	4	2	3	2	2	3	5	3	4	3	4	2	4
1	155.92	256.108	2	2	2	35	1	4	2	4	3	4	2	2	1	2	3	2	2	2	3	2	2	2	2	2	5	5	4	5	4	5	5	3	4	2	5	5	4	2	2	4	4	4	4	5	4	2	2
1	263.796	256.375	1	1	1	27	1	2	1	1	1	1	1	1	1	1	1	1	3	2	3	3	3	2	3	2	4	5	4	1	5	1	1	1	3	5	4	1	2	3	1	2	5	1	4	1	5	1	2
1	141.577	256.449	2	2	2	39	1	2	1	2	1	1	1	2	1	2	1	1	2	1	1	2	1	1	1	1	5	3	3	4	4	2	1	4	3	1	5	3	3	2	4	3	1	3	3	2	1	1	4
1	89.643	259.624	1	2	2	22	2	2	1	1	2	2	3	1	2	2	2	3	3	3	3	3	2	2	3	2	4	5	4	4	5	4	3	4	4	2	5	5	3	4	3	4	3	3	3	4	4	3	4
1	84.845	259.74	1	1	1	24	3	4	1	4	3	4	3	1	2	2	3	2	4	4	3	3	4	4	4	2	5	5	5	2	4	5	4	3	5	2	5	5	5	5	2	4	4	4	2	4	4	2	2
1	194.071	260.173	1	2	2	29	2	2	1	2	2	2	2	2	2	2	2	1	2	1	1	2	2	1	1	1	4	3	2	2	4	4	4	4	4	3	4	4	2	2	3	3	3	2	3	3	3	4	4
1	94.101	260.273	1	2	2	23	1	1	1	2	2	1	2	2	2	1	2	2	2	2	2	2	2	2	2	2	3	4	3	1	4	2	4	4	2	2	2	3	2	4	4	2	2	2	3	4	3	2	4
1	151.304	260.371	2	1	1	50	2	1	1	1	2	1	1	1	1	1	1	3	3	3	3	3	3	2	2	1	4	5	3	5	4	4	1	1	4	5	5	1	5	5	1	1	5	5	3	5	5	5	5
1	355.673	260.852	2	1	1	52	2	4	1	1	2	4	3	3	1	3	2	2	2	2	2	2	2	1	3	2	5	4	4	4	4	4	2	2	4	3	5	5	4	4	2	4	4	3	2	4	4	4	2
1	242.443	262.68	2	1	1	24	2	3	1	3	3	2	2	1	1	1	1	3	1	4	1	3	1	2	1	2	4	3	4	2	1	3	3	1	3	4	5	4	4	4	2	3	5	4	2	5	4	2	3
1	161.125	263.977	1	2	2	36	3	3	1	1	1	3	3	3	3	3	3	3	3	3	3	3	4	3	3	3	5	4	4	5	5	4	2	2	3	4	5	5	5	5	2	3	5	5	1	3	4	3	1
1	146.426	264.799	1	1	1	29	2	3	2	3	1	4	2	1	1	2	1	2	2	2	3	2	2	2	1	2	5	4	5	4	5	3	4	3	4	3	5	4	4	2	2	4	4	4	3	2	5	3	4
1	212.476	265.852	1	1	1	56	4	3	1	2	3	3	3	3	2	2	2	2	4	3	3	4	2	2	2	2	4	5	2	5	5	4	4	1	4	5	5	4	4	5	1	5	5	2	4	5	5	4	4
1	140.24	265.993	1	1	1	32	3	4	1	2	2	1	2	2	2	2	3	3	4	3	4	3	3	3	2	3	4	5	4	2	5	5	2	4	4	5	5	4	4	5	1	4	5	2	3	2	4	2	2
2	137.831	266.808	2	2	2	46	2	1	1	1	1	1	1	1	1	1	1	1	3	2	3	3	1	1	1	2	1	4	1	5	5	1	1	1	1	5	1	1	1	5	1	1	5	5	5	1	1	1	1
1	46.406	268.864	1	1	1	31	1	2	1	1	2	1	1	1	1	1	1	1	1	1	1	1	2	1	1	1	4	4	4	1	2	1	2	4	3	2	4	4	3	3	3	4	3	3	2	4	4	1	3
1	176.658	273.766	2	2	2	33	1	1	1	1	2	1	1	1	2	1	1	1	1	2	1	2	1	1	1	1	2	3	2	3	3	1	1	3	4	3	4	2	3	1	2	3	4	3	3	3	3	2	1
1	83.879	274.964	2	1	1	56	1	1	1	1	1	1	1	1	1	1	1	1	1	1	2	1	2	3	3	3	4	5	5	5	5	3	4	1	3	4	5	4	5	2	2	2	5	5	1	2	2	2	1
1	126.457	275.54	2	2	2	34	2	4	1	1	1	1	2	3	3	3	1	2	2	2	2	3	2	2	1	2	5	4	5	5	4	2	1	2	1	2	5	5	4	2	2	5	5	5	4	2	5	4	4
1	173.715	277.296	2	1	4	34	4	3	3	4	4	3	3	2	2	2	1	3	3	3	4	3	3	3	3	3	4	5	3	4	5	4	5	4	5	2	5	4	2	5	3	4	4	2	4	5	5	3	4
1	155.728	283.318	1	1	1	19	2	4	2	1	2	1	3	2	1	1	1	3	2	3	2	3	2	1	1	2	5	4	5	1	3	5	2	2	5	4	3	4	3	4	1	5	5	1	4	1	3	4	4
1	181.432	284.253	2	2	2	56	3	1	1	1	4	4	2	1	1	1	1	2	3	2	3	3	3	3	2	2	1	5	4	4	5	4	1	1	5	5	4	1	5	4	1	4	5	5	2	5	4	5	2
1	302.372	286.134	2	2	4	23	2	4	2	3	2	3	3	2	2	2	2	3	3	1	3	2	2	2	3	2	5	5	4	5	4	4	5	4	5	2	5	5	3	4	2	5	3	4	4	4	5	4	4
1	86.898	286.362	2	1	1	32	2	3	1	1	2	1	1	2	1	2	1	2	2	2	2	3	2	2	2	2	2	2	3	4	3	4	2	3	4	3	2	4	3	2	2	4	3	3	4	3	4	3	3
1	224.339	290.485	2	2	2	27	1	3	1	1	2	3	3	3	2	2	1	3	2	2	2	3	2	2	2	2	5	4	4	2	5	2	2	3	2	2	4	5	4	4	3	2	3	2	4	4	5	4	3
1	110.762	291.637	2	2	2	36	2	3	2	2	3	2	2	2	2	3	2	3	2	3	2	3	3	3	1	2	5	4	5	4	4	5	2	1	4	5	4	4	5	5	1	5	5	2	2	4	4	5	2
1	127.82	295.328	2	2	2	22	2	4	2	2	3	4	1	3	2	2	2	3	3	2	3	4	3	1	1	2	5	4	5	4	4	4	2	2	4	4	5	5	2	4	2	5	5	4	4	4	4	4	4
1	95.5	295.421	2	1	1	32	2	2	1	3	1	3	2	2	1	1	2	1	1	1	2	1	2	1	1	1	2	2	2	2	2	2	3	1	2	2	3	3	3	3	4	5	5	5	2	4	3	4	3
1	215.456	297.514	2	1	1	60	2	1	1	1	2	1	2	2	1	1	1	1	2	1	4	3	1	3	1	2	1	4	1	4	4	1	1	1	1	1	4	1	3	4	3	1	4	4	3	4	4	1	3
1	86.152	300.131	1	1	1	31	2	2	1	1	3	2	3	1	1	3	1	2	3	2	4	4	4	2	2	3	5	5	5	5	5	2	3	4	5	1	3	5	1	5	3	3	4	5	5	5	5	3	4
1	115.933	300.245	1	1	1	20	1	2	3	3	2	2	2	3	2	3	3	2	1	2	3	2	3	1	3	1	5	4	1	3	5	2	4	2	4	2	4	3	2	5	1	1	2	5	5	5	5	1	4
1	180.305	300.553	1	1	1	50	1	4	2	1	1	4	2	3	2	3	1	1	4	1	3	4	4	2	3	2	4	5	5	1	4	3	4	1	4	3	5	1	5	5	1	1	5	1	2	1	3	1	1
1	214.117	302.52	2	2	2	39	2	3	1	2	3	2	3	3	1	3	2	3	3	3	3	4	3	2	2	2	5	4	5	4	5	5	2	2	5	1	5	4	4	5	1	5	5	4	4	5	4	4	2
1	185.771	304.869	2	1	1	46	2	3	1	3	3	1	2	1	1	1	2	2	3	3	3	3	3	3	2	3	4	4	2	4	4	2	5	1	2	5	4	4	5	4	1	3	5	4	1	4	4	3	1
1	105.284	305.326	1	1	1	31	1	4	2	3	2	2	2	1	2	3	1	1	2	3	1	2	3	1	3	2	5	1	3	4	4	1	4	3	5	3	5	1	5	1	3	4	1	3	3	3	1	1	1
1	140.323	305.365	2	2	2	26	1	3	1	2	1	3	1	1	2	2	1	2	3	3	2	3	3	1	2	3	5	4	4	5	5	5	3	2	4	2	5	5	3	2	2	4	4	5	4	4	4	1	4
1	82.879	310.734	2	2	2	23	2	3	2	3	4	2	2	1	1	2	1	1	1	2	2	2	2	3	3	3	5	5	5	2	5	4	4	1	4	5	5	4	5	2	1	4	5	2	1	1	4	5	1
1	173.637	311.741	2	2	2	52	2	2	1	2	1	2	3	1	1	3	3	3	2	1	2	2	2	3	3	3	5	4	3	5	4	5	4	1	3	3	4	4	5	5	3	5	3	5	1	4	3	5	1
1	160.852	323.359	2	2	2	26	1	3	1	2	3	2	3	2	1	2	2	2	1	1	3	2	3	3	2	2	5	5	5	5	5	4	2	1	2	5	5	5	4	3	1	5	5	4	2	4	4	5	1
1	91.861	327.395	2	2	4	23	3	4	2	3	4	4	3	3	2	1	3	3	3	2	3	3	3	2	1	3	5	5	5	5	5	5	5	4	2	4	5	5	2	5	4	5	4	5	3	5	5	4	2
1	159.608	328.254	2	1	1	48	2	4	1	1	2	2	3	3	1	3	2	3	3	3	3	3	4	3	2	3	5	5	5	2	5	5	4	1	5	4	5	5	4	1	1	4	5	4	1	4	4	5	2
1	217.559	331.443	2	1	1	55	3	4	2	2	3	3	3	3	3	3	3	3	3	4	3	4	1	2	2	3	4	5	5	5	4	5	3	2	5	5	5	4	3	4	1	5	5	5	3	5	5	4	2
1	105.863	340.521	2	2	2	30	2	3	2	3	4	3	2	3	2	3	2	2	3	2	2	3	3	3	3	2	5	4	5	5	5	5	4	4	5	4	5	5	2	4	2	5	4	4	5	4	5	2	5
1	180.73	354.711	2	1	1	46	2	2	1	4	2	3	3	2	1	3	3	2	3	3	3	2	3	4	1	3	5	5	5	5	5	5	4	1	4	5	5	5	5	5	1	5	5	5	2	4	5	5	1
1	135.094	358.56	2	2	2	23	2	3	1	3	2	3	3	2	2	3	1	3	3	2	2	3	3	3	3	2	4	5	5	5	5	5	5	2	5	4	5	4	4	4	2	5	5	4	4	4	4	5	2
1	114.043	361.244	2	1	1	42	1	4	1	3	2	3	3	3	2	2	2	2	3	4	3	2	3	4	2	3	5	4	4	5	3	4	4	2	3	4	5	3	4	4	1	3	4	4	1	3	4	3	3
1	438.372	365.085	2	1	1	36	1	4	1	1	2	2	3	1	1	2	2	3	2	2	4	3	3	4	2	3	5	5	4	5	5	4	2	1	4	5	5	5	5	2	1	4	5	4	1	4	5	1	1
1	141.227	367.158	2	1	1	24	1	3	1	3	4	2	3	2	1	2	1	2	1	1	1	2	3	2	1	2	5	4	5	2	5	5	4	2	4	5	5	2	5	2	1	4	5	5	4	5	2	4	2
1	1225.47	367.9	1	1	1	19	1	2	1	4	2	3	2	1	1	1	2	1	3	3	2	2	1	2	2	3	4	4	3	4	4	3	5	4	3	2	4	4	3	5	3	5	4	5	4	4	3	2	3
1	159.249	385.614	1	1	1	20	2	2	1	2	2	3	2	1	1	1	1	3	2	2	2	2	2	1	1	2	5	5	4	1	4	2	4	5	4	4	2	4	4	5	1	2	4	1	4	5	4	1	4
1	182.895	386.233	2	1	1	31	1	2	1	1	1	1	2	1	1	1	1	3	3	3	3	3	3	3	3	3	4	5	5	4	4	4	2	3	4	4	4	2	3	3	2	4	4	4	3	3	4	3	2
1	466.249	387.173	1	1	1	36	1	1	1	1	1	1	1	1	1	1	1	2	2	1	2	1	3	2	1	2	1	5	1	1	4	1	1	4	1	1	4	1	1	4	4	5	1	4	5	1	4	1	4
1	108.874	403.828	1	1	1	29	1	3	1	1	1	1	1	1	1	2	1	1	3	3	3	2	3	1	3	3	5	4	4	5	4	1	2	1	2	4	4	5	4	4	2	5	4	2	2	1	2	2	2
1	59.656	416.817	2	2	2	39	2	1	1	1	1	1	3	2	1	2	3	3	3	2	4	4	3	3	3	2	1	4	4	5	5	4	1	3	4	4	5	4	4	5	1	3	4	4	2	1	4	4	2
1	172.48	422.044	1	2	2	24	2	4	1	3	2	2	3	2	2	3	3	3	3	4	4	3	3	2	2	2	4	5	4	3	5	4	2	5	4	2	5	5	2	5	4	5	2	4	4	2	5	2	4
1	144.328	422.4	2	2	2	32	3	4	1	4	4	2	2	2	1	2	3	2	4	4	3	3	3	3	4	3	5	5	5	4	5	4	4	2	4	4	5	5	4	5	2	5	5	4	4	5	5	4	4
1	71.912	428.603	1	1	1	35	2	3	1	1	1	2	1	2	1	1	1	2	1	2	2	2	2	2	2	2	4	4	4	2	4	5	4	2	4	3	4	4	4	4	3	4	4	2	3	3	4	5	3
1	192.563	434.429	1	2	2	34	2	2	1	1	1	2	1	2	1	1	1	1	3	1	2	2	3	1	2	2	4	2	5	2	4	2	2	2	4	4	4	4	5	4	2	5	4	4	2	4	2	4	2
1	191.893	438.706	1	1	1	29	2	3	1	3	2	3	2	2	2	2	2	3	2	3	1	2	3	2	2	2	5	4	1	4	4	2	4	1	4	2	5	4	2	2	2	4	5	4	4	5	3	3	4
1	300.515	439.011	1	1	1	31	2	2	1	1	1	1	1	2	2	2	2	2	2	3	3	3	4	3	3	2	4	4	4	2	4	5	2	2	3	4	4	4	4	5	1	5	5	3	4	2	4	4	3
1	185.479	440.318	2	2	2	21	1	1	1	1	1	1	1	1	1	1	1	3	2	2	1	1	1	2	1	2	4	3	4	4	5	3	4	4	4	3	5	3	3	2	3	4	4	3	4	2	3	1	3
1	70.576	456.715	2	2	2	21	2	3	1	2	1	2	1	1	1	2	1	1	2	2	3	2	3	2	1	2	4	5	4	3	4	4	4	2	4	3	4	4	4	5	1	4	4	5	2	2	4	4	2
1	495.502	457.276	2	1	1	56	2	2	1	3	1	3	3	2	3	3	3	3	2	4	2	4	2	4	4	3	4	3	3	3	4	3	5	4	3	3	4	4	4	5	2	4	3	5	3	3	5	3	3
1	212.411	457.355	2	1	1	42	2	3	1	3	2	3	3	2	2	3	2	3	4	3	4	3	4	2	3	3	4	5	5	4	5	3	4	1	4	5	5	4	5	4	1	5	5	4	2	3	4	5	2
1	282.477	463.561	2	2	2	60	1	2	1	2	1	2	3	3	2	3	3	3	3	3	3	3	3	1	2	3	4	4	5	5	4	4	4	2	5	4	5	4	4	4	4	5	5	5	2	3	5	5	2
1	258.425	509.141	1	1	1	22	1	3	1	1	1	1	3	1	2	2	1	1	2	1	2	1	2	1	1	1	4	3	4	2	2	3	1	3	3	3	3	2	2	2	1	2	4	1	3	1	2	3	3
1	124.942	542.682	1	1	1	29	1	2	1	1	1	2	1	1	1	1	1	1	3	2	3	2	2	2	1	2	3	5	3	5	5	4	1	3	4	3	4	3	5	5	2	5	4	4	5	3	5	4	2
1	69.814	545.884	2	2	2	28	2	3	1	1	2	1	3	3	3	3	2	2	3	3	3	3	2	3	2	2	5	5	4	5	5	3	4	3	3	3	5	5	4	5	3	4	4	5	2	3	4	4	2
1	461.842	564.076	1	1	1	29	2	2	1	1	1	1	2	2	2	2	1	2	3	2	2	3	2	2	1	1	2	2	2	1	2	4	1	5	4	1	1	2	1	4	5	4	1	2	5	2	4	4	5
1	213.419	571.546	1	1	1	30	2	2	1	1	3	2	2	2	1	1	3	1	2	1	1	3	3	3	3	1	5	4	2	5	4	2	3	3	2	4	5	4	3	4	2	2	4	4	5	4	4	5	3
1	167.937	597.195	2	1	1	33	1	1	1	1	1	1	1	1	2	2	1	1	2	3	2	1	2	3	1	2	3	4	1	4	4	3	1	1	1	5	4	2	4	2	1	4	5	2	2	1	4	2	2
1	130.731	643.624	1	1	1	30	2	2	1	2	3	1	2	2	1	1	1	2	3	2	2	2	3	2	2	2	4	4	4	4	4	4	3	2	4	3	4	4	4	4	2	3	4	4	4	5	4	4	3
1	101.686	774.49	1	1	1	21	2	4	1	3	4	4	3	2	1	1	2	3	4	4	4	4	3	2	2	2	4	3	1	2	5	3	4	3	5	3	5	4	2	5	4	5	3	3	5		5	1	2
1	120.753	777.222	1	1	1	20	2	4	2	3	4	4	2	2	1	1	1	1	2	2	2	2	2	3	1	2	4	3	5	4	2	4	5	4	5	1	5	4	2	4	4	5	4	5	5	3	2	3	5
1	103.682	990.809	2	1	1	43	2	3	1	1	2	2	2	3	3	3	3	3	3	3	3	4	4	4	2	3	4	4	4	3	3	3	1	4	4	1	3	4	1	5	3	4	2	5	5	5	5	4	5
[truncated: 19 more columns]

## Sheet: Replication Study data
Duration	Gender	Age	RBQ1	RBQ2	RBQ3	RBQ4	RBQ5	RBQ6	RBQ7	RBQ8	RBQ9	RBQ10	RBQ11	RBQ12	RBQ13	RBQ14	RBQ15	RBQ16	RBQ17	RBQ18	RBQ19	RBQ20	SR_Validity	Use_of_Data
274	2	20	2	2	1	1	1	2	2	1	1	1	1	1	1	2	1	2	2	3	4	2	2	2
471	1	24	1	4	3	2	4	2	2	3	3	2	2	1	1	1	1	1	1	2	3	2	1	2
529	2	18	2	3	1	3	2	2	1	1	2	3	1	2	1	2	1	2	2	2	1	1	1	2
725	2	37	1	2	2	1	2	2	2	2	2	1	2	2	1	3	1	4	1	1	4	1	2	1
739	2	19	2	4	2	1	3	2	1	1	2	1	3	1	2	1	3	4	1	1	1	2	1	2
791	2	18	1	2	1	1	1	1	1	1	1	1	1	1	1	1	1	1	2	1	1	2	1	2
794	2	18	1	2	2	3	1	2	1	1	1	1	1	1	1	1	1	1	2	2	2	2	1	2
798	2	21	2	3	1	3	1	1	1	1	3	2	1	2	2	2	2	2	3	1	2	2	2	2
804	2	17	2	2	1	1	1	1	1	2	1	2	1	1	2	2	2	2	2	1	3	2	1	2
807	2	18	1	1	1	1	1	1	1	1	1	1	1	1	2	2	2	1	2	1	1	1	1	2
813	2	20	3	3	1	2	1	3	2	1	2	1	1	2	3	2	2	4	3	3	1	1	1	1
832	2	18	1	1	1	1	1	1	1	1	2	1	1	1	1	1	1	1	2	1	1	1	1	2
843	2	19	1	2	2	2	1	1	1	1	1	2	2	1	2	2	2	2	1	1	1	2	1	1
847	2	19	1	1	1	2	1	1	1	1	1	1	1	1	1	1	1	2	2	1	1	2	1	2
871	2	20	1	2	1	2	2	2	1	1	2	3	1	1	2	2	2	2	2	2	1	2	1	2
872	2	19	2	3	2	2	3	4	2	1	1	1	2	2	2	2	3	3	3	1	2	2	1	2
914	2	19	1	1	1	1	1	1	1	1	1	1	1	1	1	1	2	1	1	1	1	2	1	2
924	2	21	3	2	3	3	2	2	1	2	2	2	1	1	3	3	1	2	2	1	1	2	1	2
929	2	18	1	1	1	1	1	1	1	1	1	1	1	1	1	1	1	1	1	1	3	2	1	2
933	2	16	1	3	1	2	2	3	1	1	2	2	1	1	1	2	3	3	1	1	1	1	1	2
939	2	17	2	3	1	3	2	1	1	1	1	1	1	2	2	2	2	2	3	2	1	2	1	2
966	2	19	2	2	1	1	2	2	1	1	1	1	2	1	2	1	2	1	2	1	1	2	1	2
979	2	20	1	2	1	2	1	1	1	1	1	1	1	1	2	2	2	2	2	1	1	2	1	2
986	2	19	1	1	2	2	2	2	1	1	1	2	2	2	1	2	2	1	2	2	1	1	1	2
1002	3	19	2	3	1	3	1	2	2	1	1	2	2	2	2	2	1	2	2	1	1	2	1	2
1015	1	20	1	3	1	2	2	2	2	2	3	2	1	1	2	3	2	3	2	2	3	2	1	2
1020	2	18	1	1	1	1	1	1	1	1	1	1	1	1	2	2	1	1	2	1	1	1	1	2
1040	2	21	1	2	1	2	1	2	1	2	1	1	1	2	1	2	1	2	2	1	1	1	1	2
1058	1	23	2	2	1	2	1	1	3	2	1	1	3	3	3	2	3	3	3	2	3	3	1	1
1063	2	20	2	2	1	1	1	1	1	1	1	1	1	2	2	3	2	2	2	1	1	2	1	1
1081	2	19	1	2	1	1	1	1	1	1	1	1	1	1	1	1	1	1	1	1	1	1	1	2
1084	2	18	1	1	1	1	1	1	1	1	1	1	1	2	2	2	1	2	1	1	1	1	1	2
1108	2	20	2	3	1	1	2	1	1	1	1	2	1	1	3	3	2	3	2	1	2	2	1	2
1109	1	21	2	4	1	2	2	4	1	1	2	2	1	1	2	2	1	2	2	2	1	2	1	2
1109	2	18	1	1	1	1	1	1	1	1	1	1	1	1	1	1	3	1	1	1	3	3	1	2
1109	1	17	2	3	2	3	1	2	2	2	3	2	3	3	2	2	2	2	3	2	2	1	2	2
1117	1	18	2	2	2	2	2	1	1	1	1	1	2	1	3	3	2	2	3	2	2	2	1	2
1118	1	19	1	2	1	1	1	1	1	1	1	1	1	1	1	1	1	1	2	1	1	1	1	2
1118	2	19	1	2	1	1	1	1	2	1	1	1	1	2	1	1	1	2	1	1	1	1	1	2
1119	1	20	2	3	1	1	2	2	2	2	1	2	1	3	3	2	2	2	3	2	2	2	1	2
1129	2	18	2	2	1	2	1	1	1	1	2	2	1	1	2	2	2	2	1	1	1	2	1	2
1129	2	18	1	3	1	1	2	2	2	1	1	1	1	1	2	1	2	1	2	1	2	2	1	2
1145	2	18	1	2	1	1	1	1	1	1	1	1	2	2	1	1	1	1	2	1	1	2	1	2
1152	2	21	1	1	1	1	1	1	1	1	1	1	1	1	1	1	1	1	1	1	1	1	1	2
1158	1	18	2	3	2	3	2	2	1	1	2	2	2	1	1	2	2	2	2	2	2	2	1	1
1166	2	18	2	3	1	2	1	1	1	1	1	2	1	1	1	1	1	2	2	1	1	2	1	2
1169	1	19	2	2	2	2	1	2	2	2	2	2	1	2	2	2	1	2	1	1	1	2	1	2
1187	2	18	2	2	1	1	2	1	2	1	2	2	2	2	2	2	3	3	3	1	1	2	1	1
1188	2	19	1	1	1	1	1	1	1	1	1	1	1	2	2	2	2	2	2	1	1	2	1	2
1199	2	19	2	3	1	2	1	1	1	2	1	2	2	2	2	2	2	2	2	1	1	2	1	2
1206	2	24	2	2	1	2	1	2	2	1	2	2	3	3	2	2	2	2	3	2	3	2	1	2
1207	2	25	2	2	1	2	1	2	1	1	2	1	2	2	1	2	1	2	2	2	2	2	1	2
1210	2	19	2	2	1	2	2	3	1	2	1	1	1	1	2	2	2	2	1	1	2	2	1	2
1212	2	19	2	1	1	1	1	1	1	1	2	1	2	2	2	2	2	2	1	1	1	2	1	2
1212	2	20	1	2	1	1	1	1	2	1	2	2	1	1	2	2	2	2	1	1	1	2	1	2
1215	2	24	1	2	2	3	3	2	3	3	2	1	1	1	1	1	3	4	2	3	2	2	1	2
1224	2	21	1	2	1	2	2	2	1	1	2	2	2	2	2	1	2	1	2	2	1	1	1	1
1226	2	20	2	2	1	2	1	1	1	2	1	2	1	1	2	3	3	3	4	2	1	2	1	1
1229	1	31	1	2	1	1	1	1	1	1	1	1	1	1	1	1	2	2	2	1	1	2	1	2
1231	2	42	1	1	1	1	1	1	1	1	1	1	1	1	1	1	1	1	1	1	1	2	1	2
1233	2	24	1	4	1	1	1	1	1	1	1	1	1	1	1	2	1	1	1	1	1	2	1	2
1240	2	18	2	3	2	2	1	2	1	1	1	2	3	2	1	1	2	2	3	1	3	2	1	2
1243	2	18	3	4	3	4	3	3	2	2	3	3	1	3	2	1	1	3	4	1	2	2	1	2
1253	2	19	1	1	1	2	1	1	1	1	1	1	1	1	1	1	1	1	1	1	1	1	1	2
1253	2	17	2	3	1	2	1	2	1	1	1	2	1	1	2	2	1	2	2	1	2	2	1	2
1268	2	18	3	3	1	3	1	1	2	1	2	1	2	2	1	2	1	2	2	1	1	1	1	2
1274	2	18	1	2	1	1	1	1	1	1	1	1	1	2	1	1	1	1	2	1	1	2	1	2
1289	1	18	2	2	1	1	1	2	1	1	1	1	1	2	2	1	2	2	3	2	2	1	1	1
1293	2	22	2	3	1	3	1	1	2	1	2	1	1	2	3	2	4	3	3	1	2	2	1	1
1295	1	18	1	2	2	1	2	1	2	2	1	2	2	1	3	3	4	2	3	1	4	3	2	1
1310	2	19	1	3	2	2	2	3	1	1	3	3	3	3	2	3	3	3	3	2	2	2	1	2
1316	2	19	2	2	1	2	1	1	1	1	1	1	1	2	2	3	2	2	2	2	1	2	1	2
1318	1	18	2	1	1	1	1	2	1	1	1	1	1	1	2	2	1	1	1	1	1	2	1	2
1334	2	18	1	2	1	1	2	2	1	2	1	2	2	2	2	1	2	2	2	2	2	1	1	2
1343	2	18	1	3	1	1	1	1	1	1	1	1	1	2	1	1	1	1	2	1	1	1	1	2
1347	2	21	1	2	1	1	1	2	2	2	1	2	1	2	2	2	1	1	2	2	2	2	1	2
1352	1	19	1	2	1	1	3	3	2	2	3	3	1	2	1	2	1	1	2	2	2	2	1	2
1356	1	20	1	1	1	2	1	1	1	1	1	2	1	1	1	1	2	2	2	2	1	3	1	2
1356	2	19	1	1	1	1	3	1	2	2	1	2	2	1	2	2	2	2	4	2	2	2	1	1
1357	1	27	1	1	1	1	1	1	1	1	1	1	1	1	1	1	1	1	1	1	1	2	1	2
1357	1	18	2	2	1	2	1	1	2	2	2	2	1	1	2	2	2	3	2	3	2	1	1	2
1363	2	31	2	2	1	1	1	1	1	1	1	1	1	1	2	1	1	1	1	1	1	2	1	2
1364	2	18	1	2	1	1	1	2	1	1	1	1	1	1	2	1	2	2	2	1	1	2	1	2
1366	2	19	1	1	1	1	1	1	1	1	1	2	1	2	1	2	1	2	1	1	1	2	1	2
1379	2	38	1	1	1	1	1	1	1	1	2	2	2	2	2	2	2	3	3	2	4	2	1	2
1385	2	19	2	2	3	2	2	2	2	2	2	1	2	2	2	2	2	2	3	2	3	2	2	2
1391	2	37	1	1	1	1	1	1	1	1	1	1	1	2	2	1	2	1	1	1	1	2	1	2
1391	1	21	1	2	1	2	1	2	1	2	1	2	1	2	1	2	2	1	1	1	1	2	1	1
1393	2	18	2	3	1	1	1	4	1	3	1	3	1	1	2	2	3	3	3	2	3	3	1	2
1394	1	19	2	2	2	2	3	2	2	1	2	2	1	3	2	3	2	2	3	1	2	2	1	2
1414	2	29	1	1	1	1	1	1	1	2	1	2	1	1	2	2	1	2	1	1	1	2	1	2
1417	3	19	2	3	1	1	2	1	2	3	1	2	2	3	2	2	2	3	2	1	1	2	1	2
1426	1	29	2	2	1	1	1	1	2	2	3	2	1	1	1	1	1	1	2	1	1	2	1	2
1456	2	17	2	2	1	1	2	2	1	1	1	1	2	3	2	1	2	2	3	1	2	1	1	2
1463	1	21	2	2	1	2	1	2	2	2	2	1	1	1	1	3	1	2	2	1	1	1	1	1
1470	2	18	3	4	2	2	2	4	1	1	3	2	1	1	3	3	1	2	3	1	1	1	1	2
1473	1	30	1	2	1	1	1	2	1	2	1	1	1	1	1	1	1	2	2	1	1	2	1	2
1480	1	20	3	3	1	2	2	2	2	3	3	2	3	2	4	4	3	3	2	3	2	1	1	2
1487	2	17	1	2	1	1	1	2	2	1	2	1	3	2	2	2	2	2	2	1	1	1	1	2
1494	1	18	1	3	1	1	2	1	1	1	1	1	1	2	1	1	1	2	2	2	1	2	1	2
1497	2	39	2	1	1	1	1	1	1	1	2	2	1	1	2	1	2	2	1	1	1	2	1	1
1512	1	19	2	2	1	1	2	1	2	2	1	2	2	2	2	2	2	2	2	1	1	2	1	1
1540	2	19	1	2	1	1	2	1	1	1	1	1	1	1	2	2	3	2	2	1	1	2	2	1
1549	2	19	2	3	1	2	1	2	1	2	3	2	1	2	2	2	2	2	2	1	1	2	1	2
1552	1	24	1	1	2	2	3	1	2	1	1	1	1	1	2	1	1	1	2	1	1	1	1	2
1571	1	18	2	2	1	4	1	1	1	1	1	1	1	2	2	2	2	2	3	2	2	3	1	2
1577	1	18	4	3	2	3	2	3	2	3	2	2	2	1	4	3	3	3	3	3	4	2	1	2
1595	1	20	2	3	1	2	2	2	2	2	1	2	1	3	1	2	1	1	3	2	2	2	1	2
1604	2	20	2	2	1	2	1	2	1	1	1	2	2	1	2	2	2	2	2	2	1	1	1	2
1613	2	18	2	2	1	1	1	1	1	1	1	1	1	2	3	3	2	2	3	3	3	2	1	2
1614	2	18	1	3	1	1	2	3	2	1	1	2	2	2	1	2	2	3	3	3	1	2	1	2
1621	1	22	3	3	2	2	2	3	1	2	1	1	2	1	2	1	2	2	3	1	2	1	1	1
1626	2	18	1	1	1	1	1	1	1	1	2	2	1	1	2	2	2	2	2	1	2	3	1	2
1627	2	19	3	4	1	2	1	1	1	2	2	2	1	3	2	1	1	2	2	2	1	1	1	2
1627	2	18	1	2	1	2	1	1	1	1	1	2	1	1	2	2	2	2	2	1	1	2	1	2
1640	2	18	2	3	1	3	1	3	2	1	1	3	1	2	1	3	2	1	3	2	2	3	1	2
1643	2	21	2	1	1	1	1	1	2	1	1	1	2	1	2	1	1	1	2	1	1	1	1	2
1647	1	19	1	3	1	1	2	2	1	1	1	1	1	1	1	1	1	2	2	1	1	2	1	2
1650	2	18	2	4	2	3	2	3	1	2	2	1	1	1	1	1	2	2	2	2	2	1	1	2
1670	1	23	2	4	1	2	4	1	3	3	1	2	3	1	1	1	2	3	4	2	1	1	1	2
1678	1	21	2	4	1	3	2	1	1	1	1	1	1	1	1	1	1	1	1	1	1	2	1	2
1683	2	19	1	1	1	1	1	1	1	1	2	2	1	1	2	1	2	1	1	1	1	1	1	2
1683	2	25	2	3	2	2	2	2	1	1	2	2	2	2	3	2	2	3	2	1	1	2	1	1
1692	2	19	2	2	1	2	2	2	2	1	1	1	1	2	1	2	1	2	1	1	1	2	1	2
1704	2	18	2	2	2	3	2	2	2	2	1	1	1	1	2	2	1	1	1	1	1	1	1	2
1712	2	23	2	2	1	1	1	2	2	1	1	2	1	2	2	1	1	2	1	1	1	2	1	2
1722	1	18	2	4	1	2	1	1	1	1	1	1	1	1	2	2	2	2	2	1	1	2	1	2
1727	2	19	1	2	1	2	1	1	1	1	2	2	1	2	2	1	1	1	2	1	2	2	1	2
1735	2	19	3	2	1	2	2	2	2	1	2	2	2	3	4	4	4	4	2	4	4	3	1	2
1756	2	18	1	2	1	1	1	1	1	2	1	2	1	1	2	2	2	1	1	2	2	2	1	2
1821	1	19	2	2	1	2	2	3	2	2	3	1	2	1	3	3	2	3	3	2	2	2	1	2
1822	1	20	1	1	1	1	1	2	1	1	1	1	3	1	1	1	2	1	1	1	1	1	1	2
1831	2	20	1	1	1	1	1	1	1	1	3	2	1	2	1	2	2	2	2	1	1	2	1	2
1844	2	18	1	2	1	2	1	2	1	1	1	2	1	2	2	1	2	2	2	2	2	2	1	1
1861	2	18	1	1	1	1	1	1	1	1	2	1	1	1	3	2	1	1	2	2	1	2	1	1
1899	2	18	1	2	1	1	1	2	1	1	1	2	2	1	1	1	3	2	2	1	1	2	1	2
1907	1	22	1	1	2	1	3	2	2	3	2	2	2	1	1	1	3	3	3	3	4	1	1	2
1915	1	19	2	4	2	2	2	4	2	1	1	2	2	2	2	3	1	3	3	2	3	3	1	2
1924	2	18	1	1	1	1	1	1	1	1	2	2	1	2	2	2	2	1	3	1	2	2	1	2
1950	1	17	2	4	1	2	1	4	2	2	1	1	1	1	2	1	2	2	3	2	3	3	1	2
1957	2	56	1	1	1	1	1	1	1	1	1	1	1	1	1	1	2	2	1	1	1	2	1	2
1961	1	18	2	3	2	3	3	3	2	1	1	2	3	3	2	2	1	2	3	3	1	2	1	2
1969	2	55	1	1	1	1	1	1	2	2	1	2	2	2	2	2	3	3	2	1	2	2	1	2
1971	2	18	1	2	1	1	1	1	1	1	1	1	1	1	1	2	1	1	3	1	2	1	1	2
1997	2	21	2	3	1	2	2	2	1	2	1	1	1	1	1	2	1	2	1	1	1	1	1	2
1998	1	19	2	3	1	1	2	3	1	1	1	1	1	1	2	1	1	2	1	1	1	1	1	1
2000	2	17	1	4	1	2	2	3	2	1	2	1	2	2	2	2	2	3	2	2	1	2	1	2
2008	2	25	2	1	1	1	1	1	2	2	2	2	2	2	3	2	2	3	3	2	2	2	1	2
2022	2	21	2	3	2	3	2	3	3	2	3	2	1	1	3	2	2	3	2	3	4	3	1	2
2024	1	18	2	3	1	3	2	2	3	3	1	3	3	3	3	4	4	4	4	3	4	3	1	2
2029	2	25	2	2	2	2	2	2	1	1	2	1	1	2	1	4	1	2	3	2	3	1	1	2
2043	2	18	1	3	1	1	1	2	1	2	3	3	2	2	3	1	2	3	3	1	1	2	1	2
2052	2	21	1	1	1	1	1	1	2	2	1	2	1	1	2	1	1	2	2	1	1	1	1	2
2070	2	20	1	2	1	1	1	1	2	2	1	2	2	2	2	1	3	2	2	1	2	2	1	2
2075	2	19	1	3	3	3	3	3	1	1	1	1	2	2	2	2	2	2	1	1	3	2	1	2
2076	1	18	1	2	1	3	2	2	1	1	1	1	1	1	2	3	2	2	3	2	3	2	1	2
2107	2	18	2	1	1	2	1	1	1	1	1	1	1	1	2	2	2	3	2	1	3	2	1	2
2113	1	19	1	2	1	3	2	2	1	1	1	1	1	2	1	2	2	1	2	3	1	1	1	2
2116	2	22	1	2	1	2	1	2	1	1	1	2	3	1	1	2	1	1	1	1	2	2	1	2
2124	1	19	1	4	1	2	1	3	1	1	1	1	1	2	2	3	2	2	3	2	2	2	1	2
2125	2	18	2	2	1	2	1	2	1	1	1	2	2	2	2	2	2	3	2	1	2	3	1	2
2185	2	18	2	1	1	1	2	1	2	1	1	1	2	2	3	3	2	3	2	1	1	2	1	2
2187	2	20	1	2	1	2	1	1	1	1	1	1	2	1	2	2	2	3	3	3	3	2	1	1
2222	2	18	3	2	2	1	2	2	2	2	2	2	3	2	3	3	2	3	2	1	1	2	1	2
2223	1	18	2	4	1	4	1	2	2	2	1	2	1	1	2	1	1	2	4	1	2	2	1	2
2229	2	18	2	2	2	3	1	3	2	1	3	1	2	1	3	4	3	4	4	3	1	1	1	1
2265	2	19	1	2	1	1	2	2	1	1	1	2	2	1	2	2	1	1	2	1	1	2	1	2
2265	2	19	2	2	1	1	1	3	1	2	1	2	1	2	2	2	1	2	2	1	1	2	1	2
2277	2	20	1	2	1	1	1	1	1	2	1	2	1	1	2	1	1	2	2	2	1	2	1	2
2279	2	21	1	1	2	2	1	1	2	2	2	2	3	2	1	1	1	1	2	1	2	3	1	1
2280	1	18	2	3	2	4	2	3	2	1	2	2	1	1	2	1	2	2	2	1	2	1	1	2
2336	2	19	2	2	1	3	2	2	2	2	1	1	2	2	2	2	1	1	2	1	1	1	1	2
2347	1	20	1	1	1	1	2	1	2	2	1	2	2	3	2	2	2	2	2	1	1	2	1	2
2407	1	22	1	2	1	1	2	2	1	1	1	1	1	1	1	2	1	3	2	3	2	3	1	2
2427	2	18	2	1	1	2	1	2	2	1	1	1	1	3	3	2	2	3	2	1	1	2	1	2
2466	2	19	2	1	1	3	2	1	2	1	2	2	3	2	2	2	3	2	2	1	1	3	1	2
2507	2	20	2	2	1	1	1	1	2	2	1	1	1	2	2	3	2	2	2	1	1	1	1	2
2535	2	20	2	2	1	1	1	1	1	2	3	2	1	1	2	1	2	1	2	1	1	1	1	2
2571	1	25	1	3	1	1	1	2	2	2	1	2	1	2	2	2	3	2	3	3	1	3	1	2
2577	2	18	2	1	1	2	1	1	1	1	1	2	1	1	2	2	2	2	3	1	2	2	1	2
2578	2	34	1	2	1	1	1	1	2	2	1	1	1	1	3	2	2	2	3	1	1	2	1	2
2602	1	18	3	4	1	2	1	1	2	2	1	3	3	2	4	4	1	2	2	2	1	1	1	2
2631	2	18	1	2	1	2	2	2	1	1	1	2	1	1	1	1	1	2	2	1	2	2	1	1
2690	1	18	2	3	1	2	2	2	2	1	1	1	2	2	2	1	2	2	2	2	2	2	1	2
2693	1	18	2	3	2	4	1	3	1	1	2	2	3	2	2	2	2	2	2	1	2	2	1	2
2720	2	18	1	2	1	1	1	1	1	1	2	2	3	1	4	2	1	1	2	1	1	2	1	2
2761	1	18	3	3	2	2	2	2	2	2	3	2	1	1	2	2	1	2	2	2	1	2	1	2
2764	1	23	1	2	1	2	2	2	2	2	2	2	1	3	2	1	1	1	2	1	3	2	1	2
2793	2	19	1	1	2	3	2	3	2	1	3	1	1	3	1	1	1	2	3	2	1	3	1	2
2795	1	24	4	1	2	2	2	2	2	3	2	3	3	2	2	1	2	2	2	1	1	1	1	2
2856	2	17	1	1	1	1	1	1	1	1	1	1	2	1	1	2	2	2	2	1	1	1	1	2
2874	1	18	2	3	1	3	2	3	1	1	1	1	1	1	1	2	1	2	2	2	2	2	1	2
2902	1	21	1	4	1	4	3	4	3	2	3	1	2	3	2	2	2	3	3	3	3	2	1	2
2911	2	22	3	3	1	4	2	2	1	2	3	3	3	1	4	4	3	3	2	2	1	2	1	2
2984	2	19	2	2	1	2	1	2	2	1	1	2	1	3	2	1	2	2	2	1	2	2	1	2
3015	2	18	2	1	1	1	1	2	1	1	1	1	2	2	2	2	2	2	2	1	1	1	1	2
3057	2	19	2	2	1	2	2	3	1	2	2	2	2	2	3	2	2	3	3	2	2	1	1	2
3107	2	17	2	3	2	4	2	4	1	2	1	2	1	1	3	1	2	3	2	2	2	2	1	2
3128	3	26	1	1	1	1	1	1	1	1	1	1	1	1	2	2	2	2	1	1	1	2	1	2
3189	1	19	2	3	1	2	1	1	2	1	2	1	1	1	3	3	3	4	3	1	2	2	1	2
3413	1	18	3	2	1	2	2	2	1	1	2	2	3	1	2	2	2	2	3	2	2	1	1	2
3567	2	20	1	1	1	1	1	1	1	1	1	1	1	1	2	1	1	1	1	1	1	2	1	2
3568	2	21	3	2	2	2	1	1	1	1	1	2	3	1	2	2	1	1	2	1	2	1	1	2
3570	2	18	2	3	1	2	2	2	1	1	1	1	1	1	2	2	2	2	3	3	2	3	1	2
3723	1	20	1	1	1	1	2	1	2	1	1	1	1	1	2	1	1	2	2	1	1	1	1	1
3864	1	19	2	4	1	4	3	3	2	2	1	1	3	2	3	2	2	3	3	2	3	3	1	2
4016	1	19	2	4	2	3	2	4	1	1	1	1	2	3	2	1	2	2	3	3	3	2	1	2
4088	1	18	2	2	1	3	1	2	1	1	2	2	1	2	1	2	2	1	1	1	1	1	1	2
4118	1	18	1	2	1	2	1	2	1	1	2	2	1	1	2	1	2	1	2	1	1	2	1	2
4504	2	23	1	2	1	1	1	1	1	1	1	2	1	2	3	2	2	1	3	1	1	1	1	2
4543	2	18	2	2	1	1	4	2	1	2	1	2	1	2	3	3	3	3	2	1	1	1	1	2
4557	2	21	2	2	1	2	2	1	1	1	1	1	1	1	1	1	1	1	2	1	2	2	1	2
4573	2	30	2	2	1	2	2	1	2	1	2	2	2	2	2	2	3	3	3	2	2	2	2	1
4633	2	19	1	2	1	1	1	1	1	1	1	1	1	1	1	1	1	1	2	1	1	1	1	1
4761	2	22	1	1	1	2	1	1	1	1	1	1	2	1	2	1	1	1	1	1	1	2	1	2
5008	1	22	2	1	1	1	1	1	1	1	1	1	1	1	2	2	2	2	2	1	1	1	1	2
5901	2	18	1	2	1	1	1	2	1	2	2	2	2	3	2	2	2	1	2	1	1	3	1	2
5945	2	21	1	1	1	1	1	1	2	1	1	1	2	2	4	2	3	3	4	3	2	1	1	2
5953	1	20	1	4	1	3	2	4	1	1	2	1	1	1	1	3	1	1	2	1	1	1	1	1
6697	2	18	2	4	1	4	4	2	1	1	1	2	1	1	2	2	3	2	2	1	1	2	1	1
6738	2	21	3	2	1	2	2	2	1	2	3	3	2	1	2	4	1	3	4	2	3	2	0	2
7166	1	19	2	4	4	4	4	4	1	1	2	1	1	2	2	3	2	1	3	1	1	2	1	2
7616	1	18	2	1	1	1	1	3	1	1	1	1	3	2	2	2	1	2	2	3	1	2	1	2
7830	1	18	3	4	1	4	4	4	2	2	1	2	2	2	2	3	3	3	3	3	1	2	1	2
7872	2	20	1	1	1	2	1	1	1	1	2	1	1	2	1	1	1	1	2	1	2	1	1	2
8100	1	18	3	4	2	4	3	4	2	1	2	2	2	3	3	2	2	3	3	2	4	3	1	2
8143	2	18	1	2	1	2	1	1	1	1	1	1	1	2	1	2	2	2	1	1	1	2	1	2
8292	2	17	1	2	1	1	1	2	2	1	1	2	1	1	2	1	2	1	3	1	1	2	1	2
16574	2	18	2	2	2	2	2	3	2	2	3	2	3	2	3	3	3	3	2	1	2	2	1	2
20582	1	19	2	3	2	3	3	4	3	3	2	3	1	2	3	3	1	2	2	1	1	1	1	2
23515	2	18	1	1	1	1	1	1	2	1	1	2	1	1	1	1	2	2	2	1	1	1	0	2
25394	2	19	1	1	2	2	2	1	2	2	3	1	1	2	1	1	2	2	2	1	1	1	1	1
42261	2	19	1	1	1	1	1	1	1	1	1	2	1	1	1	2	1	1	2	1	1	2	1	2
51009	2	21	2	2	1	2	2	3	2	2	3	2	3	2	3	2	2	2	2	2	2	3	1	2
60152	2	17	2	2	2	2	1	3	2	2	1	3	3	2	2	3	2	2	3	1	1	2	1	2
62828	2	17	1	4	2	2	1	4	1	1	1	1	1	1	2	2	2	2	3	1	1	1	1	2
69615	1	18	1	3	1	1	1	1	1	1	2	1	2	1	1	2	1	2	2	1	1	2	1	2
80912	1	18	1	3	1	2	2	4	1	2	2	1	1	1	2	1	2	3	2	1	1	2	1	2
95381	2	18	1	1	1	1	1	1	1	1	1	1	1	1	2	2	2	2	2	1	1	1	1	2
117833	2	20	2	1	1	2	1	1	1	1	1	2	2	1	2	2	2	2	2	1	1	2	0	2
157546	2	18	2	4	1	1	2	4	2	1	1	2	1	2	1	2	4	4	2	3	3	3	1	2
249894	1	19	2	4	1	3	2	2	1	2	1	2	1	2	3	2	4	3	4	3	3	3	1	2
256926	2	19	3	3	1	1	1	3	2	1	1	1	1	2	2	1	2	3	2	1	1	2	1	2
270719	1	19	4	4	1	2	1	4	1	1	1	1	1	1	2	3	2	3	4	2	1	1	1	2
364609	2	18	2	2	1	2	1	2	2	2	1	2	1	2	2	2	2	2	3	2	2	2	1	2
434727	2	18	1	2	1	1	1	1	1	1	2	1	1	1	2	2	2	2	1	1	2	2	1	2
437356	2	23	1	1	1	1	1	1	1	1	1	1	1	1	2	2	2	2	2	2	2	2	0	2
688316	2	22	4	1	1	1	1	1	2	2	2	2	1	2	2	3	1	2	1	1	1	1	0	2
690135	2	19	1	1	1	1	1	3	1	3	3	3	3	3	1	1	1	1	2	2	2	1	1	2
